# Supplementary material for: African swine fever virus genes vectored by simian adenoviruses do not protect against virulent genotype II virus challenge
Source: Microbiol Spectr. 2026 Feb 27;14(4):e02328-25. doi: 10.1128/spectrum.02328-25 (PMC13055240; doi:10.1128/spectrum.02328-25)
Supplement: Data S1 — Raw data, antigen, and peptide sequences. [file spectrum.02328-25-s0001.xlsx]

## Sheet: Legend
Tables S1: Raw data supporting Figures 1 to 6, S3 to S7. Each worksheet corresponds to the raw data for the indicated figure panel(s). Flow cytometry percentages and counts have been placed on separate worksheets
Worksheet	Figure(s)	Title
1		Legend (this worksheet)
2		Transgene sequences
3	Figure 1	Antigen-specific CD4 cells (flow populations)
4	Figures 2 and S3	Antigen-specific CD8 cells (flow populations)
5	Figures 1, 2 and S3	Antigen-specific CD4 and CD8 cells (flow event numbers)
6	Figures 3 and S4	Virus-specific CD8 cells (flow populations)
7	Figures S5 and S6	Virus-specific CD4 cells (flow populations)
8	Figures 3, S4, S5 and S6	Virus-specific CD8 and CD4 cells (flow event numbers)
9	Figure 1, S5, and S6	PMA CD4 responses
10	Figure 2, 3, S3, and S4	PMA CD8 responses
11	Figure 4	Luciferase antibody capture assay positive/negative ratios
12	Figure S7	P30 ELISA, % competition
13	Figure 5	Virus-specific ELISA titres
14	Figure 6	Clinical scores and temperatures
15	Figure 6 and S8E	Viraemia qPCR data, genome copies/ml of blood or g/tissue
16	Figures 1 to 3	Statistical analysis Figures 1 to 3
17	Figures 4	Statistical analysis Figure 4
18	Figures 5	Statistical analysis Figure 5
19	Figures 1, 2, 3 and S3	List of peptides used for restimulation assays

## Sheet: Transgene sequences
>B602L-G7
GGATCCGGTACCGCCACCATGGCCGAGTTCAACATCGACGAGCTGCTGAAGAACGTGCTGGAAGATCCCAGCACCGAGATCAGCGAGGAAACCCTGAAGCAGCTGTACCAGCGCACAAACCCCTACAAGCAGTTCAAGAACGACAGCCGCGTGGCCTTCTGCAGCTTCACCAATCTGCGCGAGCAGTACATCCGCCGCCTGATCATGACCAGCTTCATCGGCTACGTGTTCAAGGCCCTGCAAGAGTGGATGCCCAGCTACAGCAAGCCCACACACACCACCAAGACACTGCTGAGCGAGCTGATCACCCTGGTGGACACCCTGAAACAAGAGACAAACGACGTGCCCAGCGAGAGCGTGGTCAACACCATCCTGTCTATCGCCGACAGCTGCAAGACC…
>E183L-G7
GGATCCGGTACCGCCACCATGGACAGCGAGTTCTTCCAGCCAGTGTACCCCAGACACTACGGGGAGTGTCTGAGCCCAGTGACAACCCCAAGCTTCTTCAGCACCCACATGTACACCATCCTGATCGCCATCGTGGTGCTGGTCATCATCATTATCGTGCTGATCTACCTGTTCAGCAGCCGCAAGAAGAAGGCCGCTGCCATCGAGGAAGAGGACATCCAGTTCATCAACCCCTACCAGGACCAGCAGTGGGTCGAAGTGACACCACAGCCAGGCACCTCTAAACCAGCCGGCGCTACAACAGCCAGCGTGGGAAAACCAGTGACCGGAAGGCCAGCCACAAATAGGCCCGCCACCAACAAGCCCGTGACAGACAATCCTGTGACCGACAGGCTGGTC…
>E199L-G7
GGATCCGGTACCGCCACCATGTCTTGTATGCCCGTGTCCACCAAGTGCAACGACATCTGGGTCGACTTCAGCTGCACAGGCCCATCCATCAGCGAGCTGCAGAAGAAAGAGCCCAAAGCCTGGGCCGCCATTCTGAGGTCCCACACCAATCAGCAGACAGCCGAGGACGACAACATCATCGGCAGCATCTGCGACAAGCAGGGACTGTGCAGCAAGGACGAGTACGCCTACAGCCAGTACTGCGCCTGTGTGAACAGCGGAACACTGTGGGCCGAGTGTGCCTTCGCTCCATGCAACGGAAACAAGAACGCCTACAAGACCACCGAGCAGCGCAACATCCTGACCAACAAGCAGTGCCCAAGCGGCCTGACCATCTGCCAGAATATCGCCGAGTACGGC…
>EP153R-G7
GGATCCGGTACCGCCACCATGTTCAGCAACAAGAAGTACATCGGCCTGATCAACAAGAAAGAGGGCCTGAAGAAGAAGATCGACGACTACAGCATCCTGATCATCGGAATCCTGATCGGCACCAACATCCTGAGCCTCATCATCAACATCATCGGCGAAATCAACAAGCCCATCTGCTACCAGAACGACGACAAGATCTTCTACTGCCCCAAGGACTGGGTCGGATACAACAACGTGTGCTACTACTTCGGCAACGAGGAAAAGAACTATAACAACGCCAGCAACTACTGCAAGCAGCTGAACAGCACCCTGACCAACAACAACACCATCCTGGTCAACCTGACCAAGACACTGAACCTCACCAAAACCTACAACCACGAGTCCAACTACTGGGTCAAC…
>EP402R-G7
GGATCCGGTACCGCCACCATGATCATCCTGATCTTTCTGATCTTCAGCAACATCGTGCTGAGCATCGACTACTGGGTGTCCTTCAACAAGACCATCATCCTGGACTCCAACATCACCAACGACAACAACGACATCAATGGCGTGTCCTGGAACTTCTTCAACAACAGCTTCAACACCCTGGCCACCTGTGGCAAGGCCGGAAACTTCTGCGAGTGCAGCAACTACAGCACCAGCATCTACAACATCACGAACAACTGCAGCCTGACCATCTTTCCCCACAACGACGTGTTCGACACCACCTACCAGGTCGTGTGGAACCAGATCATCAACTACACCATCAAGCTGCTGACCCCAGCCACACCACCAAACATCACCTACAACTGTACCAACTTCCTGATC…
>F317L-G7
GGATCCGGTACCGCCACCATGGTCGAGACACAGATGGACAAGCTGGGCTTCCTGCTGAACCACATCGGCAAGCAAGTGACCACCAAGGTGCTGAGCAACGCCCACATCACCCAGACCATGAAGGAAATCATCCTGGAAAACCACAGCGTGGACGGCGGAGCCGCCAAGAATGTGTCCAAGGGAAAGAGCAGCCCCAAAGAGAAGAAGCACTGGACCGAGTTCGAGAGCTGGGAGCAGCTGAGCAAGAGCAAGCGCAGCTTCAAAGAGTACTGGGCCGAGCGCAACGAGATCGTGAACACCCTGCTGCTGAACTGGGACAATGTGCGCGGAGCCATCAAGAAGTTTCTGGACGACGACCGCGAGTGGTGCGGCCGGATCAATATGATCAACGGCGTGCCC…
>MGF505-5R-G7
GGATCCGGTACCGCCACCATGTTCAGCCTGCAAGAGATCTGCCGCAAGAACATCTACTTTCTGCCCGACTGGCTGGGCGAGCACGTGATACAAAGACTGGGCCTGTACTGGGAGAAGCACGGAAGCCTGCAGAGGATCGGCGACAACTACGTGCTGATCCAGCAGGACCTGATCATCCCCATCAACGAGGCCCTGAGAATGGCCGGCGAAGAGGGAAACGATGAGGTGGTGCAACTGCTGCTGCTGTGGGAGGGCAATATCCACTACGCCATCATCGGCGCCCTGGAAAGCGACCACTACAGCCTGATCCGCAAGCTGTACGACCAGATCGAGGACTGCCACGACATCCTGCCACTGATTCAGGACCCCAAGCTGTTCGAGAAGTGCCACGAGCTGGAC…
>O61R-G7
GGATCCGGTACCGCCACCATGGCTCTGGATGGATCTTCTGGCGGAGGCAGCAACGTGGAAACCCTGCTGATCGTGGCCATCATCGTCGTGATCATGGCTATTATGCTGTACTACTTCTGGTGGATGCCCCGCCAGCAGAAGAAGTGCAGCAAGGCCGAGGAATGCACCTGTAACAACGGCAGCTGCAGCCTGAAAACCAGCTGAAGGCCTCTCGAGGCGGCCGC
>Sandwich-G7
ATGCAGATCTTCGTGAAGACCTTGACTGGTAAGACCATCACCCTGGAAGTGGAGCCCAGCGACACCATCGAGAACGTCAAGGCGAAGATCCAGGACAAGGAAGGCATCCCCCCAGACCAGCAGAGGCTGATCTTTGCCGGGAAGCAGCTGGAAGATGGGCGCACCCTGTCTGACTACAACATCCAGAAGGAGTCCACCCTGCACCTGGTCCTCCGCCTCAGAGGTGCAGAGACGCAAAAACTAATCTCCATGGTGAAAGAAGCTCTGGAGAAGTACCAGTATCCACTTACAGCCAAGAACATCAAGGTTGTCATCCAGAAGGAGCACAATGTGGTATTGCCCACTGGCAGCATCAACAGTATTCTCTACAGCAATTCTGAACTGTTCGAAAAAATTGAC…

## Sheet: Fig 1 Antigen CD4s
Panel A
Post prime (Day 14) CD4+CD8α+IFNγ+ cells (% of CD4+CD8α+ cells)
	8 Vectors						GFP						9 Vectors
	25	26	27	28	29	30	31	32	33	34	35	36	37	38	39	40	41	42
CCHF	0.037	0.1	0.04	0.063	0.19	0.078	0.13	0.096	0.31	0.33	0.11	0.096	0.071	0.059	0.057	0.051	0.16	0.085
B602L	0.53	0.51	0.1	0.081	0.35	0.18	0.047	0.08	0.13	0.094	0.16	0.046	0.22	0.57	0.46	0.16	0.67	0.31
EP153R	0.085	0.12	0.063	0.054	0.11	0.42	0.07	0.09	0.15	0.047	0.077	0.022	0.12	0.1	0.38	0.21	0.16	0.23
EP402R	0.24	0.29	0.13	0.083	0.34	0.11	0.069	0.14	0.12	0.041	0.14	0.1	0.25	0.46	0.22	0.083	0.28	0.12
F317L	0.38	0.59	0.11	0.079	0.21	0.17	0.13	0.091	0.23	0.18	0.083	0.1	0.24	0.3	0.3	0.18	0.36	0.24
MGF505-5R	0.57	0.49	0.24	0.074	0.39	0.16	0.2	0.1	0.027	0.043	0.15	0.045	0.19	0.39	0.67	0.1	0.11	0.15
O61R	0.079	0.064	0.11	0.062	0.099	0.14	0.17	0.072	0.1	0.14	0.13	0.24	0.03	0.12	0	0.099	0.087	0.066
SW	0.1	0.17	0.024	0.04	0.12	0.19	0.11	0.13	0.22	0.083	0.16	0.041	0.31	0.072	0.13	0.041	0.12	0.18
Panel B
Pre boost (Day 28) CD4+CD8α+IFNγ+ cells (% of CD4+CD8α+ cells)
	8 Vectors						GFP						9 Vectors
	25	26	27	28	29	30	31	32	33	34	35	36	37	38	39	40	41	42
CCHF	0	0.043	0	0.00613	0.05		0.021	0	0.049	0	0.00705	0.042	0.021	0.071	0.042	0	0.061	0
B602L	0.1	1.24	0.06	0.049	0.068		0.032	0.011	0.045	0.016	0.00717	0.014	0.15	0	0.033	0.092	0.15	0.18
EP153R	0.042	0.028	0.00775	0.014	0.17		0.032	0.012	0.055	0	0.029	0.014	0.013	0.054	0.075	0.071	0.062	0.11
EP402R	0.12	0.88	0.29	0.1	0.15		0.011	0.021	0.027	0	0	0.042	0.15	0.25	0.035	0.048	0.18	0.024
F317L	0.083	1	0.061	0.051	0.21		0.087	0	0.068	0.016	0.014	0.014	0.13	0.078	0.058	0.061	0.31	0.21
MGF505-5R	0.15	0.49	0.2	0.12	0.095		0.022	0.023	0.045	0.016	0.015	0.015	0.29	0.097	0.17	0.16	0.6	0.058
O61R	0.015	0.061	0.016	0.015	0.036		0.035	0	0.03	0	0.021	0.042	0.025	0.032	0.02	0	0.041	0.028
SW	0.013	0.033	0.017	0.013	0.031		0.01	0.011	0	0.031	0.029	0.014	0.053	0.066	0.038	0.057	0	0.046
Panel C
Post boost (Day 35) CD4+CD8α+IFNγ+ cells (% of CD4+CD8α+ cells)
	8 Vectors						GFP						9 Vectors
	25	26	27	28	29	30	31	32	33	34	35	36	37	38	39	40	41	42
CCHF	0.034	0.061	0.00857	0.02	0.033	0	0.012	0.035	0.048	0.027	0.015	0.074	0.028	0	0	0.051	0.012	0.053
B602L	0.097	0.56	0.088	0.019	0.11	0.049	0.048	0.012	0.05	0	0.041	0	0.17	0.079	0.11	0.069	0.28	0.23
EP153R	0.14	0.12	0.043	0.023	0.098	0.074	0.043	0.029	0.032	0.032	0.04	0.05	0.015	0.091	0.047	0.1	0.22	0.12
EP402R	0.055	0.26	0.072	0.019	0.16	0.087	0.025	0.036	0.034	0.075	0.032	0	0.14	0.19	0.038	0.023	0.5	0.1
F317L	0.17	0.37	0.12	0.046	0.14	0.2	0.025	0	0.033	0.054	0.015	0.16	0.24	0.17	0.11	0.066	0.27	0.29
MGF505-5R	0.13	0.64	0.082	0.015	0.23	0.08	0.043	0.013	0.065	0	0.028	0.058	0.26	0.19	0.14	0.21	0.2	0.26
O61R	0.035	0.034	0.00895	0.049	0.018	0	0.012	0.052	0.017	0.025	0.017	0.075	0.028	0	0.023	0.015	0.059	0.14
SW	0.082	0.099	0.011	0.028	0.01	0.039	0.019	0.016	0.019	0.031	0.03	0.078	0.071	0.082	0.054	0.061	0.25	0.054
Panel D
Pre-challenge (Day 52) CD4+CD8α+IFNγ+ cells (% of CD4+CD8α+ cells)
	8 Vectors						GFP						9 Vectors
	25	26	27	28	29	30	31	32	33	34	35	36	37	38	39	40	41	42
CCHF	0.11	0.11	0.048	0.031	0.082	0.061	0.016	0.045	0.1	0.014	0.051	0.036	0.057	0.083	0.11	0.092	0.068	0.14
B602L	0.31	0.25	0.17	0.28	0.57	0.026	0.027	0.033	0.056	0.069	0.03	0.032	0.35	0.06	0.41	0.095	0.59	0.22
EP153R	0.2	0.064	0.12	0.1	0.18	0.41	0.11	0.068	0.09	0.11	0.06	0.13	0.27	0.26	0.41	0.18	0.28	0.26
EP402R	0.19	1.09	0.54	0.091	0.9	0.18	0.025	0.1	0.093	0.057	0.065	0.018	0.67	0.19	0.31	0.14	0.13	0.12
F317L	0.3	0.25	0.14	0.19	0.97	0.086	0.13	0.035	0.099	0.056	0.054	0.072	0.55	0.17	0.43	0.1	0.3	0.24
MGF505-5R	0.33	0.23	0.28	0.052	0.84	0.12	0.049	0.11	0.038	0.063	0.11	0	0.19	0.079	0.32	0.22	0.34	0.19
O61R	0.049	0.041	0.069	0.027	0.12	0.055	0.032	0.019	0.11	0.029	0.058	0.061	0.1	0.086	0.15	0.065	0.21	0.12
SW	0.041	0.08	0.035	0.055	0.12	0.015	0.082	0.051	0.12	0.059	0.059	0.12	0.14	0.098	0.21	0.089	0.15	0.13

## Sheet: Fig 2 Fig S3 Antigen CD8s
Figure 2
Panel A
Post prime (Day 14) CD8α+CD4-IFNγ+ cells (% of CD8α+CD4-cells)
	8vector						GFP						9vector
	25	26	27	28	29	30	31	32	33	34	35	36	37	38	39	40	41	42
CCHF	0.058	0.12	0.033	0.046	0.13	0.047	0.075	0.07	0.16	0.15	0.07	0.075	0.12	0.04	0.063	0.11	0.15	0.074
B602L	0.17	0.33	0.097	0.053	0.16	0.12	0.049	0.091	0.13	0.082	0.093	0.053	0.21	0.085	0.081	0.1	0.29	0.15
EP153R	0.086	0.14	0.045	0.039	0.11	0.24	0.061	0.091	0.12	0.11	0.08	0.11	0.14	0.052	0.075	0.15	0.14	0.12
EP402R	0.062	0.31	0.12	0.073	0.17	0.07	0.071	0.081	0.15	0.094	0.065	0.08	0.18	0.18	0.089	0.052	0.2	0.074
F317L	0.23	0.35	0.21	0.06	0.13	0.11	0.041	0.09	0.098	0.12	0.1	0.14	0.32	0.051	0.12	0.13	0.24	0.14
MGF505-5R	0.16	0.18	0.11	0.043	0.16	0.13	0.052	0.07	0.12	0.091	0.093	0.072	0.14	0.07	0.097	0.084	0.15	0.15
O61R	0.068	0.089	0.063	0.03	0.12	0.2	0.072	0.11	0.14	0.094	0.086	0.078	0.096	0.028	0.046	0.049	0.13	0.085
SW	0.066	0.13	0.046	0.042	0.051	0.15	0.11	0.066	0.1	0.05	0.095	0.073	0.28	0.037	0.084	0.063	0.12	0.072
Panel C
Pre-boost (Day 28) CD8α+CD4-IFNγ+ cells (% of CD8α+CD4-cells)
	8vector						GFP						9vector
	25	26	27	28	29	30	31	32	33	34	35	36	37	38	39	40	41	42
CCHF	0.00587	0.052	0.03	0.023	0.066		0.00755	0.03	0.04	0.012	0.013	0.00905	0.017	0.026	0.053	0.039	0.034	0.025
B602L	0.048	0.29	0.072	0.08	0.091		0.032	0.032	0.039	0.024	0.013	0.015	0.092	0.045	0.068	0.043	0.22	0.075
EP153R	0.029	0.044	0.027	0.015	0.14		0.0077	0.015	0.029	0.012	0.033	0.015	0.011	0.052	0.04	0.056	0.069	0.12
EP402R	0.00988	0.28	0.094	0.029	0.15		0.01	0.039	0.024	0.011	0.019	0.012	0.11	0.13	0.048	0.055	0.082	0.015
F317L	0.054	0.23	0.11	0.058	0.23		0.045	0.024	0.044	0.011	0.00433	0.028	0.24	0.029	0.18	0.16	0.26	0.24
MGF505-5R	0.054	0.098	0.06	0.049	0.068		0.018	0.00307	0.026	0.00375	0.011	0.018	0.12	0.072	0.13	0.056	0.29	0.065
O61R	0.012	0.038	0.01	0.013	0.045		0.018	0.018	0.011	0.00759	0.019	0.035	0.039	0.032	0	0.035	0.023	0.00909
SW	0.00271	0.012	0.00838	0.00902	0.00908		0.00993	0.017	0.018	0.029	0.013	0.024	0.021	0.052	0.027	0.023	0.016	0.04
Panel E
Post-boost (Day 35) CD8α+CD4-IFNγ+ cells (% of CD8α+CD4-cells)
	8 Vectors						GFP						9 Vectors
	25	26	27	28	29	30	31	32	33	34	35	36	37	38	39	40	41	42
CCHF	0.029	0.026	0.022	0.026	0.043	0.035	0.019	0.019	0.025	0.015	0.00772	0.031	0.014	0.019	0.034	0.014	0.038	0.043
B602L	0.028	0.4	0.18	0.032	0.099	0.11	0.016	0.026	0.025	0.026	0.024	0.036	0.31	0.01	0.11	0.14	0.14	0.14
EP153R	0.082	0.04	0.02	0.013	0.046	0.095	0.019	0.011	0.031	0.032	0.013	0.038	0.1	0.06	0.099	0.16	0.086	0.18
EP402R	0.028	0.13	0.085	0.022	0.23	0.065	0.017	0.011	0.033	0.038	0.013	0.023	0.18	0.066	0.029	0.07	0.072	0.045
F317L	0.098	0.37	0.084	0.031	0.2	0.17	0.025	0.017	0.038	0.048	0.029	0.025	0.15	0.041	0.042	0.32	0.15	0.23
MGF505-5R	0.069	0.17	0.068	0.03	0.24	0.085	0.026	0.015	0.036	0.029	0.018	0.018	0.22	0.12	0.13	0.24	0.079	0.18
O61R	0.013	0.021	0.022	0.023	0.011	0.087	0.019	0.011	0.041	0.051	0.027	0.017	0.084	0.033	0.00477	0.036	0.036	0.08
SW	0.029	0.051	0.053	0.019	0.021	0.054	0.038	0.018	0.015	0.063	0.026	0.037	0.068	0.046	0.11	0.053	0.063	0.043
Panel G
Pre-challenge (Day 52) CD8α+CD4-IFNγ+ cells (% of CD8α+CD4-cells)
	8vector						GFP						9vector
	25	26	27	28	29	30	31	32	33	34	35	36	37	38	39	40	41	42
CCHF	0.13	0.059	0.099	0.076	0.28	0.15	0.037	0.06	0.097	0.077	0.079	0.088	0.055	0.12	0.22	0.16	0.046	0.036
B602L	0.27	0.2	0.2	0.21	0.78	0.14	0.029	0.056	0.078	0.071	0.099	0.036	0.25	0.067	0.51	0.24	0.25	0.086
EP153R	0.15	0.054	0.055	0.095	0.12	0.3	0.036	0.11	0.14	0.055	0.068	0.065	0.1	0.041	0.27	0.39	0.12	0.1
EP402R	0.13	0.75	0.78	0.11	2.41	0.45	0.048	0.077	0.15	0.054	0.068	0.053	0.51	0.18	0.35	0.19	0.17	0.049
F317L	0.27	0.18	0.22	0.15	1.98	0.16	0.071	0.069	0.11	0.042	0.093	0.047	0.35	0.089	0.42	0.36	0.3	0.17
MGF505-5R	0.29	0.17	0.3	0.072	1.45	0.13	0.063	0.058	0.1	0.068	0.072	0.058	0.17	0.088	0.4	0.28	0.19	0.3
O61R	0.083	0.039	0.078	0.061	0.16	0.12	0.028	0.035	0.11	0.07	0.1	0.056	0.12	0.1	0.26	0.17	0.27	0.048
SW	0.056	0.029	0.07	0.05	0.15	0.16	0.023	0.11	0.086	0.055	0.078	0.048	0.11	0.15	0.24	0.17	0.074	0.028
Panel B
Post prime (Day 14) CD8α+CD4-IFNγ+CD107a cells (% of CD8α+CD4-cells)
	8vector						GFP						9vector
	25	26	27	28	29	30	31	32	33	34	35	36	37	38	39	40	41	42
CCHF	0.012	0.041	0.00236	0.00604	0.056	0	0.00471	0.019	0.06	0.032	0.00568	0.02	0.00751	0.018	0.00786	0.032	0.014	0.025
B602L	0.079	0.13	0.043	0.016	0.033	0	0	0	0.013	0	0.00778	0.00709	0.11	0.024	0.018	0.00971	0.074	0.025
EP153R	0.019	0.021	0.00592	0	0.013	0	0.0047	0.011	0.00682	0.017	0.011	0.016	0.035	0.00864	0.00499	0.032	0.029	0.00552
EP402R	0.017	0.17	0.061	0.021	0.062	0.029	0.00614	0.00904	0.00617	0	0.011	0.00308	0.058	0.054	0.033	0.00861	0.055	0.015
F317L	0.072	0.19	0.13	0.017	0.036	0.036	0.00197	0	0.00654	0.032	0.017	0.012	0.12	0.013	0.049	0.026	0.045	0.034
MGF505-5R	0.065	0.089	0.05	0.0069	0.043	0	0.00523	0	0.022	0	0.00273	0.00327	0.017	0.033	0.032	0.025	0.028	0.03
O61R	0.00194	0.00777	0.011	0.0035	0.019	0.015	0.015	0.023	0.00618	0.019	0.012	0.00356	0.011	0	0.00832	0.00975	0.00873	0.00941
SW	0.00244	0.012	0.00456	0	0.00338	0	0.01	0.016	0	0.00832	0.00574	0.00317	0.028	0.00333	0.011	0	0.00736	0
Panel D
Pre boost (Day 28) CD8α+CD4-IFNγ+CD107a cells (% of CD8α+CD4-cells)
	8vector						GFP						9vector
	25	26	27	28	29	30	31	32	33	34	35	36	37	38	39	40	41	42
CCHF	0.00587	0.00817	0.012	0.00206	0.039		0	0.00296	0.00335	0.00779	0.00219	0	0	0	0.019	0	0	0
B602L	0.021	0.054	0.045	0.039	0.035		0.00249	0	0.00601	0.00397	0	0	0.051	0.00897	0.034	0.011	0.031	0.03
EP153R	0.011	0.022	0.00834	0.0073	0.097		0	0.00928	0	0	0.00208	0	0	0.016	0.035	0.028	0.038	0.032
EP402R	0	0.14	0.041	0.014	0.076		0	0	0	0.00358	0.00235	0.0029	0.062	0.077	0.016	0.018	0.033	0
F317L	0.032	0.084	0.047	0.03	0.15		0	0.00294	0.00242	0.00383	0	0	0.12	0.017	0.051	0.031	0.13	0.14
MGF505-5R	0.034	0.059	0.03	0.024	0.03		0.00263	0	0.00291	0	0	0	0.053	0.023	0.054	0.026	0.11	0.056
O61R	0	0.00586	0.00619	0.00528	0.015		0	0	0	0	0.00413	0.00879	0.011	0.00402	0	0	0	0
SW	0.00271	0.00873	0.00209	0.00225	0.00303		0.00248	0.00285	0	0.0036	0.00442	0	0	0.013	0	0.011	0.00539	0
Panel F
Post boost (Day 35) CD8α+CD4-IFNγ+CD107a cells (% of CD8α+CD4-cells)
	8vector						GFP						9vector
	25	26	27	28	29	30	31	32	33	34	35	36	37	38	39	40	41	42
CCHF	0.00523	0.00289	0	0.00218	0.00766	0	0	0.00213	0	0.00498	0	0.00685	0	0	0.00975	0	0.0094	0.00543
B602L	0.018	0.085	0.096	0.00636	0.024	0.029	0	0	0.00352	0.011	0	0.00725	0.16	0	0.03	0.016	0.05	0.081
EP153R	0.033	0.024	0.011	0.00221	0.031	0.039	0.00236	0.00224	0.00307	0	0	0.00348	0.037	0.03	0.044	0.072	0.017	0.093
EP402R	0.00257	0.053	0.029	0.00204	0.07	0.03	0.00473	0.00435	0.011	0.00959	0	0	0.088	0.022	0.017	0.014	0.042	0.011
F317L	0.058	0.1	0.042	0.01	0.077	0.054	0.0023	0	0.014	0.00481	0.00262	0	0.068	0.014	0.023	0.11	0.024	0.099
MGF505-5R	0.036	0.057	0.039	0.011	0.078	0.043	0.00721	0.0043	0.00995	0	0	0.00353	0.071	0.053	0.083	0.078	0.00833	0.059
O61R	0	0.00294	0.00492	0	0	0.046	0	0	0	0	0.00275	0	0.02	0.00558	0	0.00716	0	0.017
SW	0.00294	0.014	0.028	0.00266	0.00268	0.011	0.0027	0.00522	0	0.021	0.00868	0	0.016	0.0093	0.041	0.015	0.00483	0.00616
Panel H
Pre-challenge (Day 52) CD8α+CD4-IFNγ+CD107a+ cells (% of CD8α+CD4-cells)
	8vector						GFP						9vector
	25	26	27	28	29	30	31	32	33	34	35	36	37	38	39	40	41	42
CCHF	0.026	0.024	0.023	0.013	0.11	0.04	0.00368	0.013	0.01	0.026	0.00988	0.044	0	0.058	0.059	0.053	0.00713	0.012
B602L	0.043	0.046	0.037	0.062	0.16	0.00596	0.00634	0.00505	0.0081	0.00371	0.00342	0	0.076	0.019	0.12	0.057	0.054	0.029
EP153R	0.047	0.023	0.00525	0.021	0.021	0.04	0.00725	0.028	0.016	0	0	0.00767	0.018	0	0.097	0.13	0.03	0.023
EP402R	0.017	0.22	0.14	0.029	0.53	0.14	0.00905	0.01	0.015	0.011	0.021	0.013	0.073	0.11	0.17	0.082	0.04	0.013
F317L	0.078	0.063	0.093	0.045	0.43	0.037	0.014	0.0099	0.013	0.00382	0.014	0.00389	0.12	0.024	0.13	0.14	0.095	0.054
MGF505-5R	0.1	0.024	0.058	0.00772	0.31	0.029	0.00371	0	0.00763	0.011	0.0038	0.021	0.076	0.032	0.084	0.085	0.054	0.093
O61R	0.01	0.00247	0.023	0.01	0.064	0.041	0.00394	0.02	0.023	0.026	0.042	0.012	0.015	0.051	0.075	0.074	0.059	0.00746
SW	0	0.00786	0.014	0.00751	0.044	0.014	0.00383	0.039	0.026	0.00734	0.01	0.017	0.00641	0.047	0.00741	0.00708	0.019	0.00405
Supplementary Figure S3
Panel A
Post-prime (Day 14) CD8α+CD4-IFNγ+TNFα+ cells (% of CD8α+CD4-cells)
	8vector						GFP						9vector
	25	26	27	28	29	30	31	32	33	34	35	36	37	38	39	40	41	42
CCHF	0	0	0.00236	0.00201	0	0	0	0.00932	0.027	0	0	0	0.00751	0	0	0	0.00349	0
B602L	0.00406	0.026	0.0056	0.00352	0	0	0	0	0	0	0	0	0.023	0.00947	0.015	0.015	0.032	0.00494
EP153R	0.00419	0.00523	0	0	0.00998	0	0	0	0	0	0	0	0	0.00288	0	0.00532	0	0.00552
EP402R	0.00207	0.032	0.028	0.00165	0.00271	0.00292	0	0	0.012	0	0	0.00617	0.02	0.031	0.00371	0	0.00969	0
F317L	0.014	0.013	0.013	0.00168	0	0.00451	0.00394	0	0.00654	0.00803	0	0.00306	0.021	0.00376	0.00347	0	0	0.02
MGF505-5R	0.00701	0.00493	0.017	0	0.00569	0	0	0.00332	0.00551	0	0	0	0.00859	0.00999	0.00722	0.00988	0	0.00497
O61R	0	0	0	0.00175	0.00373	0	0	0	0.00618	0	0	0	0	0	0	0	0.00437	0
SW	0	0.00617	0	0	0.00338	0	0.00504	0	0	0.00832	0	0	0.083	0	0.0084	0	0	0
Panel C
Pre-boost (Day 28) CD8α+CD4-IFNγ+TNFα+ cells (% of CD8α+CD4-cells)
	8vector						GFP						9vector
	25	26	27	28	29	30	31	32	33	34	35	36	37	38	39	40	41	42
CCHF	0.00587	0.00544	0	0	0.00986		0	0.00296	0	0	0	0	0	0	0	0	0	0
B602L	0.00298	0.034	0.023	0.0077	0.016		0.012	0.00869	0.003	0.00397	0	0	0.01	0	0.00486	0.011	0.016	0
EP153R	0.00571	0.014	0.01	0.00243	0.012		0.00257	0.00309	0	0	0.00416	0	0	0.016	0.015	0.014	0	0.0079
EP402R	0	0.039	0.021	0.00389	0.032		0	0.012	0	0	0.00235	0	0.019	0.032	0.032	0.023	0.038	0
F317L	0.00959	0.039	0.016	0.013	0.066		0.033	0	0	0	0	0	0.053	0.00841	0.034	0.036	0.091	0.016
MGF505-5R	0.011	0.027	0.019	0.00488	0.017		0.00263	0	0	0	0.00217	0.00301	0.019	0.015	0.034	0.01	0.088	0.028
O61R	0	0.00293	0	0	0.00372		0.01	0.00307	0	0	0	0	0.017	0.00402	0	0	0	0
SW	0	0.00291	0.00209	0.00225	0.00303		0.00248	0	0	0	0.00221	0.00594	0	0.00324	0	0.00565	0.00539	0
Panel E
Post-boost (Day 35) CD8α+CD4-IFNγ+TNFα+ cells (% of CD8α+CD4-cells)
	8 Vectors						GFP						9 Vectors
	25	26	27	28	29	30	31	32	33	34	35	36	37	38	39	40	41	42
CCHF	0	0	0	0	0	0	0	0.00426	0	0	0	0	0	0	0	0	0.0047	0
B602L	0.00257	0.014	0.00458	0	0.00483	0.02	0	0	0	0	0	0	0.013	0	0	0.00794	0.00995	0.044
EP153R	0	0.00805	0.00283	0	0.0024	0.00433	0	0	0	0	0	0	0.00534	0	0.015	0.014	0.024	0.043
EP402R	0.00257	0.011	0.012	0	0.012	0.00993	0	0.00217	0.00372	0	0	0	0.028	0.00547	0.00414	0.014	0.017	0
F317L	0.015	0.018	0.011	0.00413	0.011	0.015	0	0	0	0	0	0	0.013	0	0.00386	0.019	0.00404	0.011
MGF505-5R	0.00765	0.00781	0.011	0.00216	0.00808	0	0	0	0	0	0	0.00353	0.00885	0.014	0.00462	0.039	0.00833	0.00539
O61R	0	0	0	0	0	0.014	0	0	0	0	0	0	0.0099	0	0	0	0	0.011
SW	0	0	0	0.00266	0	0	0	0	0	0	0	0	0	0.00465	0.00507	0	0	0
Panel G
Pre-challenge (Day 52) CD8α+CD4-IFNγ+TNFα+ cells (% of CD8α+CD4-cells)
	8vector						GFP						9vector
	25	26	27	28	29	30	31	32	33	34	35	36	37	38	39	40	41	42
CCHF	0.0032	0	0.00508	0.00252	0.036	0	0	0	0	0	0	0.00489	0.00552	0.00774	0	0	0.00357	0.00797
B602L	0.039	0.014	0.00792	0.055	0.087	0.012	0.00317	0	0	0	0	0	0.023	0.00479	0.083	0.068	0.046	0.012
EP153R	0.029	0.02	0.016	0.018	0.021	0.066	0.00362	0	0	0.00389	0.00717	0	0	0	0.054	0.047	0.013	0.019
EP402R	0.00342	0.05	0.099	0.0098	0.056	0.05	0	0.00513	0	0.00357	0	0.00445	0.034	0.014	0.038	0	0.00729	0.00441
F317L	0.027	0.023	0.032	0.022	0.18	0.026	0.014	0.00495	0.00511	0	0	0	0.027	0.00812	0.13	0.037	0.014	0.013
MGF505-5R	0.023	0.00262	0.028	0.00257	0.018	0.011	0	0.00581	0.00254	0	0	0.00415	0.023	0	0.045	0.00707	0.022	0.019
O61R	0.00345	0.00247	0.00518	0.00253	0.029	0.01	0.00394	0	0	0	0	0	0.02	0.013	0.00999	0.012	0.013	0
SW	0	0.00262	0.00278	0.00501	0.01	0.00705	0	0.00491	0.01	0	0.00339	0	0	0	0	0.014	0.00323	0
Panel B
Post-prime (Day 14) CD8α+CD4-IFNγ+TNFα+CD107a+ cells (% of CD8α+CD4-cells)
	8vector						GFP						9vector
	25	26	27	28	29	30	31	32	33	34	35	36	37	38	39	40	41	42
CCHF	0	0	0.00236	0.00201	0	0	0	0	0.027	0	0	0	0	0	0	0	0.00349	0
B602L	0.00406	0.024	0.0042	0.00176	0	0	0	0	0	0	0	0	0.023	0.00473	0	0	0.021	0
EP153R	0.00419	0.00523	0	0	0.00665	0	0	0	0	0	0	0	0	0	0	0.00532	0	0
EP402R	0.00207	0.023	0.02	0.00165	0.00271	0.00292	0	0	0	0	0	0	0.014	0.014	0.00371	0	0.00646	0
F317L	0.01	0.013	0.013	0.00168	0	0	0	0	0	0	0	0.00306	0.00526	0.00376	0.00347	0	0	0.015
MGF505-5R	0.00701	0.00493	0.012	0	0.00569	0	0	0	0.00551	0	0	0	0	0.00999	0	0.00988	0	0.00497
O61R	0	0	0	0	0.00373	0	0	0	0.00618	0	0	0	0	0	0	0	0	0
SW	0	0	0	0	0	0	0	0	0	0.00832	0	0	0	0	0.0028	0	0	0
Panel D
Pre-boost (Day 28) CD8α+CD4-IFNγ+TNFα+CD107a+ cells (% of CD8α+CD4-cells)
	8vector						GFP						9vector
	25	26	27	28	29	30	31	32	33	34	35	36	37	38	39	40	41	42
CCHF	0.00587	0.00544	0	0	0.00657		0	0	0	0	0	0	0	0	0	0	0	0
B602L	0.00298	0.011	0.017	0.00513	0.00941		0.00249	0	0.003	0	0	0	0.00509	0	0.00486	0.00532	0.00518	0
EP153R	0.00285	0.014	0.00209	0.00243	0.00806		0	0.00309	0	0	0.00208	0	0	0.01	0.015	0.00463	0	0.0079
EP402R	0	0.036	0.015	0.00194	0.026		0	0	0	0	0	0	0.019	0.029	0.012	0.018	0.027	0
F317L	0.00639	0.025	0.00785	0.01	0.047		0	0	0	0	0	0	0.03	0.00841	0.00854	0.01	0.057	0.00811
MGF505-5R	0.00852	0.021	0.015	0.00244	0.00428		0.00263	0	0	0	0	0	0.015	0.011	0.03	0.00511	0.039	0.028
O61R	0	0	0	0	0		0	0	0	0	0	0	0.011	0	0	0	0	0
SW	0	0.00291	0.00209	0	0		0	0	0	0	0	0	0	0.00324	0	0.00565	0	0
Panel F
Post-boost (Day 35) CD8α+CD4-IFNγ+TNFα+CD107a+ cells (% of CD8α+CD4-cells)
	8vector						GFP						9vector
	25	26	27	28	29	30	31	32	33	34	35	36	37	38	39	40	41	42
CCHF	0	0	0	0	0	0	0	0.00213	0	0	0	0	0	0	0	0	0	0
B602L	0.00257	0.00274	0.00229	0	0.00242	0.015	0	0	0	0	0	0	0.00865	0	0	0	0.00995	0.038
EP153R	0	0.00805	0.00283	0	0.0024	0.00433	0	0	0	0	0	0	0.00534	0	0.00989	0.014	0.00345	0.036
EP402R	0.00257	0.00832	0.00726	0	0.00972	0.00496	0	0.00217	0	0	0	0	0.028	0.00547	0.00414	0.00695	0.017	0
F317L	0.015	0.0079	0.011	0.00206	0.011	0.00493	0	0	0	0	0	0	0.013	0	0	0.00622	0.00404	0.011
MGF505-5R	0.0051	0	0.00788	0.00216	0.00539	0	0	0	0	0	0	0.00353	0.00885	0.014	0.00462	0.031	0.00833	0.00539
O61R	0	0	0	0	0	0.014	0	0	0	0	0	0	0.00495	0	0	0	0	0.011
SW	0	0	0	0	0	0	0	0	0	0	0	0	0	0	0.00507	0	0	0
Panel H
Pre-challenge (Day 52) CD8α+CD4-IFNγ+TNFα+CD107a+ cells (% of CD8α+CD4-cells)
	8vector						GFP						9vector
	25	26	27	28	29	30	31	32	33	34	35	36	37	38	39	40	41	42
CCHF	0	0	0.00254	0.00252	0.018	0	0	0	0	0	0	0.00489	0	0.00774	0	0	0	0
B602L	0.00982	0.00929	0.00264	0.03	0.042	0	0.00317	0	0	0	0	0	0.00585	0.00479	0.016	0.021	0.017	0.012
EP153R	0.015	0.015	0.00263	0.00257	0.00695	0.018	0	0	0	0	0	0	0	0	0.036	0.016	0.00987	0.00776
EP402R	0.00342	0.043	0.047	0.0049	0.037	0.03	0	0	0	0	0	0	0.022	0.01	0.024	0	0.00729	0
F317L	0.01	0.016	0.021	0.00991	0.11	0.016	0.00679	0.00495	0	0	0	0	0.014	0	0.05	0.024	0.00682	0.01
MGF505-5R	0.01	0.00262	0.01	0.00257	0.00701	0.00571	0	0	0	0	0	0	0.018	0	0.022	0.00707	0.0096	0.019
O61R	0	0	0	0	0.016	0.01	0	0	0	0	0	0	0.01	0.013	0	0	0.00986	0
SW	0	0.00262	0	0.0025	0.01	0	0	0	0.00261	0	0	0	0	0	0	0	0.00323	0

## Sheet: Fig 1 Fig 2 Fig S3 Counts
Fig 1 Panel A, Fig 2 and S3 Panels A and B		Day 14 8 Vectors
Pig	Peptides	Sample:	CD8+CD4-CD107a+	CD8+CD4-IFNg+	CD8+CD4-TNFa+	CD8+CD4-CD107a+IFNg+	CD8+CD4-CD107a+IFNg+TNFa+	CD8+CD4-IFNg+TNFa+
25	CCHF	25_A5_A05.fcs	894	24	22	5	0	0
25	EP402R	25_A6_A06.fcs	1315	30	20	8	1	1
25	B602L	25_A7_A07.fcs	1688	85	63	39	2	2
25	F317L	25_A8_A08.fcs	1389	111	51	35	5	7
25	O61R	25_A9_A09.fcs	1051	35	39	1	0	0
25	EP153R	25_A10_A10.fcs	1464	41	24	9	2	2
25	MGF505-5R	25_A11_A11.fcs	1476	70	31	28	3	3
25	SW	25_A12_A12.fcs	895	27	20	1	0	0
26	CCHF	26_B5_B05.fcs	862	20	4	7	0	0
26	EP402R	26_B6_B06.fcs	1675	69	50	37	5	7
26	B602L	26_B7_B07.fcs	3895	125	41	51	9	10
26	F317L	26_B8_B08.fcs	2369	84	44	46	3	3
26	O61R	26_B9_B09.fcs	1139	23	28	2	0	0
26	EP153R	26_B10_B10.fcs	530	26	30	4	1	1
26	MGF505-5R	26_B11_B11.fcs	2531	36	62	18	1	1
26	SW	26_B12_B12.fcs	574	21	23	2	0	1
27	CCHF	27_C5_C05.fcs	1032	14	14	1	1	1
27	EP402R	27_C6_C06.fcs	2167	62	86	33	11	15
27	B602L	27_C7_C07.fcs	1907	69	48	31	3	4
27	F317L	27_C8_C08.fcs	2349	131	122	83	8	8
27	O61R	27_C9_C09.fcs	1146	28	21	5	0	0
27	EP153R	27_C10_C10.fcs	876	23	48	3	0	0
27	MGF505-5R	27_C11_C11.fcs	971	46	61	21	5	7
27	SW	27_C12_C12.fcs	471	20	31	2	0	0
28	CCHF	28_D5_D05.fcs	1008	23	17	3	1	1
28	EP402R	28_D6_D06.fcs	1962	44	30	13	1	1
28	B602L	28_D7_D07.fcs	1417	30	34	9	1	2
28	F317L	28_D8_D08.fcs	1742	36	20	10	1	1
28	O61R	28_D9_D09.fcs	1374	17	34	2	0	1
28	EP153R	28_D10_D10.fcs	1892	23	20	0	0	0
28	MGF505-5R	28_D11_D11.fcs	1941	25	26	4	0	0
28	SW	28_D12_D12.fcs	798	24	24	0	0	0
29	CCHF	29_E5_E05.fcs	1085	45	12	20	0	0
29	EP402R	29_E6_E06.fcs	1279	62	42	23	1	1
29	B602L	29_E7_E07.fcs	1646	54	34	11	0	0
29	F317L	29_E8_E08.fcs	1205	44	30	12	0	0
29	O61R	29_E9_E09.fcs	375	31	31	5	1	1
29	EP153R	29_E10_E10.fcs	677	32	35	4	2	3
29	MGF505-5R	29_E11_E11.fcs	1159	56	29	15	2	2
29	SW	29_E12_E12.fcs	476	15	52	1	0	1
30	CCHF	30_F5_F05.fcs	1069	14	8	0	0	0
30	EP402R	30_F6_F06.fcs	1401	24	19	10	1	1
30	B602L	30_F7_F07.fcs	387	14	63	0	0	0
30	F317L	30_F8_F08.fcs	999	25	16	8	0	1
30	O61R	30_F9_F09.fcs	225	13	14	1	0	0
30	EP153R	30_F10_F10.fcs	193	12	24	0	0	0
30	MGF505-5R	30_F11_F11.fcs	186	7	14	0	0	0
30	SW	30_F12_F12.fcs	282	14	14	0	0	0
		Mean	1238	39.7	33.9	13	1.48	1.85
		SD	716	29	21.3	17	2.48	3.07
Fig 1 Panel A, Fig 2 and S3 Panels A and B		Day 14 9 Vectors
		Sample:	CD8+CD4-CD107a+	CD8+CD4-IFNg+	CD8+CD4-TNFa+	CD8+CD4-CD107a+IFNg+	CD8+CD4-IFNg+TNFa+	CD8+CD4-CD107a+IFNg+TNFa+
37	CCHF	37_E5_E05.fcs	916	16	5	1	1	0
37	EP402R	37_E6_E06.fcs	2504	52	74	17	6	4
37	B602L	37_E7_E07.fcs	2294	37	30	20	4	4
37	F317L	37_E8_E08.fcs	1924	61	37	22	4	1
37	O61R	37_E9_E09.fcs	1261	17	18	2	0	0
37	EP153R	37_E10_E10.fcs	1285	20	15	5	0	0
37	MGF505-5R	37_E11_E11.fcs	1438	33	37	4	2	0
37	SW	37_E12_E12.fcs	343	10	801	1	3	0
38	CCHF	38_F5_F05.fcs	763	11	25	5	0	0
38	EP402R	38_F6_F06.fcs	1023	62	593	19	11	5
38	B602L	38_F7_F07.fcs	1268	36	32	10	4	2
38	F317L	38_F8_F08.fcs	1604	27	23	7	2	2
38	O61R	38_F9_F09.fcs	891	8	12	0	0	0
38	EP153R	38_F10_F10.fcs	1750	18	17	3	1	0
38	MGF505-5R	38_F11_F11.fcs	1288	21	21	10	3	3
38	SW	38_F12_F12.fcs	393	11	22	1	0	0
39	CCHF	39_G5_G05.fcs	842	16	15	2	0	0
39	EP402R	39_G6_G06.fcs	965	24	29	9	1	1
39	B602L	39_G7_G07.fcs	741	22	33	5	4	0
39	F317L	39_G8_G08.fcs	1585	35	27	14	1	1
39	O61R	39_G9_G09.fcs	639	11	17	2	0	0
39	EP153R	39_G10_G10.fcs	602	15	20	1	0	0
39	MGF505-5R	39_G11_G11.fcs	1486	27	43	9	2	0
39	SW	39_G12_G12.fcs	1538	30	1123	4	3	1
40	CCHF	40_H5_H05.fcs	272	21	13	6	0	0
40	EP402R	40_H6_H06.fcs	347	12	190	2	0	0
40	B602L	40_H7_H07.fcs	327	21	30	2	3	0
40	F317L	40_H8_H08.fcs	316	24	13	5	0	0
40	O61R	40_H9_H09.fcs	173	10	10	2	0	0
40	EP153R	40_H10_H10.fcs	504	29	24	6	1	1
40	MGF505-5R	40_H11_H11.fcs	443	17	33	5	2	2
40	SW	40_H12_H12.fcs	340	13	61	0	0	0
41	CCHF	41_A5_A05.fcs	1541	43	10	4	1	1
41	EP402R	41_A6_A06.fcs	1693	61	225	17	3	2
41	B602L	41_A7_A07.fcs	1691	82	40	21	9	6
41	F317L	41_A8_A08.fcs	1256	49	23	9	0	0
41	O61R	41_A9_A09.fcs	842	30	22	2	1	0
41	EP153R	41_A10_A10.fcs	1156	29	15	6	0	0
41	MGF505-5R	41_A11_A11.fcs	1528	37	22	7	0	0
41	SW	41_A12_A12.fcs	953	32	22	2	0	0
42	CCHF	42_B5_B05.fcs	691	18	9	6	0	0
42	EP402R	42_B6_B06.fcs	446	20	78	4	0	0
42	B602L	42_B7_B07.fcs	574	31	41	5	1	0
42	F317L	42_B8_B08.fcs	534	29	25	7	4	3
42	O61R	42_B9_B09.fcs	777	18	23	2	0	0
42	EP153R	42_B10_B10.fcs	532	21	21	1	1	0
42	MGF505-5R	42_B11_B11.fcs	726	31	23	6	1	1
42	SW	42_B12_B12.fcs	301	13	18	0	0	0
Fig 1 Panel A, Fig 2 and S3 Panels A and B		Day 14 GFP
Pig	Peptides	Sample:	CD8+CD4-CD107a+	CD8+CD4-IFNg+	CD8+CD4-TNFa+	CD8+CD4-CD107a+IFNg+	CD8+CD4-CD107a+IFNg+TNFa+	CD8+CD4-IFNg+TNFa+
31	CCHF	31_G5_G05.fcs	420	16	12	1	0	0
31	EP402R	31_G6_G06.fcs	614	23	23	2	0	0
31	B602L	31_G7_G07.fcs	331	12	15	0	0	0
31	F317L	31_G8_G08.fcs	540	21	24	1	0	2
31	O61R	31_G9_G09.fcs	278	14	21	3	0	0
31	EP153R	31_G10_G10.fcs	416	13	12	1	0	0
31	MGF505-5R	31_G11_G11.fcs	215	10	39	1	0	0
31	SW	31_G12_G12.fcs	212	22	40	2	0	1
32	CCHF	32_H5_H05.fcs	1035	15	16	4	0	2
32	EP402R	32_H6_H06.fcs	710	18	27	2	0	0
32	B602L	32_H7_H07.fcs	679	24	25	0	0	0
32	F317L	32_H8_H08.fcs	634	21	26	0	0	0
32	O61R	32_H9_H09.fcs	669	24	30	5	0	0
32	EP153R	32_H10_H10.fcs	439	17	18	2	0	0
32	MGF505-5R	32_H11_H11.fcs	698	21	64	0	0	1
32	SW	32_H12_H12.fcs	811	16	52	4	0	0
33	CCHF	33_A5_A05.fcs	689	24	9	9	4	4
33	EP402R	33_A6_A06.fcs	583	25	39	1	0	2
33	B602L	33_A7_A07.fcs	492	20	19	2	0	0
33	F317L	33_A8_A08.fcs	640	15	15	1	0	1
33	O61R	33_A9_A09.fcs	661	23	16	1	1	1
33	EP153R	33_A10_A10.fcs	486	18	16	1	0	0
33	MGF505-5R	33_A11_A11.fcs	649	22	67	4	1	1
33	SW	33_A12_A12.fcs	617	19	26	0	0	0
34	CCHF	34_B5_B05.fcs	499	14	1	3	0	0
34	EP402R	34_B6_B06.fcs	439	13	10	0	0	0
34	B602L	34_B7_B07.fcs	378	9	16	0	0	0
34	F317L	34_B8_B08.fcs	358	15	12	4	0	1
34	O61R	34_B9_B09.fcs	439	10	6	2	0	0
34	EP153R	34_B10_B10.fcs	188	13	6	2	0	0
34	MGF505-5R	34_B11_B11.fcs	189	11	12	0	0	0
34	SW	34_B12_B12.fcs	155	6	58	1	1	1
35	CCHF	35_C5_C05.fcs	1515	37	11	3	0	0
35	EP402R	35_C6_C06.fcs	2096	29	414	5	0	0
35	B602L	35_C7_C07.fcs	999	24	19	2	0	0
35	F317L	35_C8_C08.fcs	1760	29	35	5	0	0
35	O61R	35_C9_C09.fcs	1856	28	15	4	0	0
35	EP153R	35_C10_C10.fcs	1455	21	26	3	0	0
35	MGF505-5R	35_C11_C11.fcs	1798	34	20	1	0	0
35	SW	35_C12_C12.fcs	931	33	53	2	0	0
36	CCHF	36_D5_D05.fcs	1339	22	14	6	0	0
36	EP402R	36_D6_D06.fcs	1423	26	19	1	0	2
36	B602L	36_D7_D07.fcs	967	15	14	2	0	0
36	F317L	36_D8_D08.fcs	1547	46	16	4	1	1
36	O61R	36_D9_D09.fcs	725	22	11	1	0	0
36	EP153R	36_D10_D10.fcs	1282	34	7	5	0	0
36	MGF505-5R	36_D11_D11.fcs	853	22	6	1	0	0
36	SW	36_D12_D12.fcs	606	23	26	1	0	0
		Mean	777	20.6	30.8	2.19	0.17	0.42
		SD	491	7.91	58.5	1.92	0.63	0.82
Fig 1 Panel B, Fig 2 and S3 Panels C and D		Day 28 8 vectors
Pig	Peptides	Sample:	CD8+CD4-CD107a+	CD8+CD4-IFNg+	CD8+CD4-TNFa+	CD8+CD4-CD107a+IFNg+	CD8+CD4-CD107a+IFNg+TNFa+	CD8+CD4-IFNg+TNFa+
25	CCHF	25_A5_A05.fcs	727	1	6	1	1	1
25	EP402R	25_A6_A06.fcs	723	3	24	0	0	0
25	B602L	25_A7_A07.fcs	1057	16	15	7	1	1
25	F317L	25_A8_A08.fcs	1419	17	10	10	2	3
25	O61R	25_A9_A09.fcs	969	4	6	0	0	0
25	EP153R	25_A10_A10.fcs	1724	10	19	4	1	2
25	MGF505-5R	25_A11_A11.fcs	1277	19	17	12	3	4
25	SW	25_A12_A12.fcs	1473	1	34	1	0	0
26	CCHF	26_B5_B05.fcs	1229	19	19	3	2	2
26	EP402R	26_B6_B06.fcs	4454	110	50	55	14	15
26	B602L	26_B7_B07.fcs	3036	103	48	19	4	12
26	F317L	26_B8_B08.fcs	3091	83	56	30	9	14
26	O61R	26_B9_B09.fcs	2938	13	24	2	0	1
26	EP153R	26_B10_B10.fcs	2903	16	53	8	5	5
26	MGF505-5R	26_B11_B11.fcs	4063	33	44	20	7	9
26	SW	26_B12_B12.fcs	3728	4	71	3	1	1
27	CCHF	27_C5_C05.fcs	1879	15	27	6	0	0
27	EP402R	27_C6_C06.fcs	1995	50	99	22	8	11
27	B602L	27_C7_C07.fcs	1255	35	92	22	8	11
27	F317L	27_C8_C08.fcs	1542	54	84	24	4	8
27	O61R	27_C9_C09.fcs	1652	5	38	3	0	0
27	EP153R	27_C10_C10.fcs	1521	13	75	4	1	5
27	MGF505-5R	27_C11_C11.fcs	1245	28	91	14	7	9
27	SW	27_C12_C12.fcs	865	4	89	1	1	1
28	CCHF	28_D5_D05.fcs	2324	11	78	1	0	0
28	EP402R	28_D6_D06.fcs	4873	15	151	7	1	2
28	B602L	28_D7_D07.fcs	2539	31	104	15	2	3
28	F317L	28_D8_D08.fcs	4142	23	114	12	4	5
28	O61R	28_D9_D09.fcs	2554	5	92	2	0	0
28	EP153R	28_D10_D10.fcs	2511	6	112	3	1	1
28	MGF505-5R	28_D11_D11.fcs	3753	20	131	10	1	2
28	SW	28_D12_D12.fcs	2168	4	220	1	0	1
29	CCHF	29_E5_E05.fcs	2740	20	52	12	2	3
29	EP402R	29_E6_E06.fcs	2944	50	126	26	9	11
29	B602L	29_E7_E07.fcs	1844	29	114	11	3	5
29	F317L	29_E8_E08.fcs	3983	73	117	48	15	21
29	O61R	29_E9_E09.fcs	2369	12	62	4	0	1
29	EP153R	29_E10_E10.fcs	3672	35	86	24	2	3
29	MGF505-5R	29_E11_E11.fcs	1889	16	118	7	1	4
29	SW	29_E12_E12.fcs	1789	3	186	1	0	1
		Mean	2321	25.2	73.8	11.4	3	4.45
		SD	1114	26.8	49.8	12.5	3.82	5.05
Fig 1 Panel B, Fig 2 and S3 Panels C and D		Day 28 9 vectors
Pig	Peptides	Sample:	CD8+CD4-CD107a+	CD8+CD4-IFNg+	CD8+CD4-TNFa+	CD8+CD4-CD107a+IFNg+	CD8+CD4-CD107a+IFNg+TNFa+	CD8+CD4-IFNg+TNFa+
37	CCHF	37_E5_E05.fcs	1184	4	38	0	0	0
37	EP402R	37_E6_E06.fcs	2054	28	91	16	5	5
37	B602L	37_E7_E07.fcs	963	18	45	10	1	2
37	F317L	37_E8_E08.fcs	1657	63	87	33	8	14
37	O61R	37_E9_E09.fcs	766	7	45	2	2	3
37	EP153R	37_E10_E10.fcs	802	2	17	0	0	0
37	MGF505-5R	37_E11_E11.fcs	2467	24	65	11	3	4
37	SW	37_E12_E12.fcs	1089	4	98	0	0	0
38	CCHF	38_F5_F05.fcs	693	6	28	0	0	0
38	EP402R	38_F6_F06.fcs	2516	40	80	24	9	10
38	B602L	38_F7_F07.fcs	1142	10	45	2	0	0
38	F317L	38_F8_F08.fcs	2499	7	42	4	2	2
38	O61R	38_F9_F09.fcs	2772	8	74	1	0	1
38	EP153R	38_F10_F10.fcs	2295	10	71	3	2	3
38	MGF505-5R	38_F11_F11.fcs	2103	19	87	6	3	4
38	SW	38_F12_F12.fcs	4269	16	180	4	1	1
39	CCHF	39_G5_G05.fcs	454	11	17	4	0	0
39	EP402R	39_G6_G06.fcs	722	12	49	4	3	8
39	B602L	39_G7_G07.fcs	956	14	23	7	1	1
39	F317L	39_G8_G08.fcs	832	42	52	12	2	8
39	O61R	39_G9_G09.fcs	333	0	19	0	0	0
39	EP153R	39_G10_G10.fcs	1355	8	33	7	3	3
39	MGF505-5R	39_G11_G11.fcs	1530	27	31	11	6	7
39	SW	39_G12_G12.fcs	876	6	87	0	0	0
40	CCHF	40_H5_H05.fcs	273	7	17	0	0	0
40	EP402R	40_H6_H06.fcs	382	12	30	4	4	5
40	B602L	40_H7_H07.fcs	454	8	29	2	1	2
40	F317L	40_H8_H08.fcs	430	32	35	6	2	7
40	O61R	40_H9_H09.fcs	336	6	27	0	0	0
40	EP153R	40_H10_H10.fcs	610	12	45	6	1	3
40	MGF505-5R	40_H11_H11.fcs	676	11	33	5	1	2
40	SW	40_H12_H12.fcs	623	4	46	2	1	1
41	CCHF	41_A5_A05.fcs	678	6	3	0	0	0
41	EP402R	41_A6_A06.fcs	1286	15	29	6	5	7
41	B602L	41_A7_A07.fcs	799	43	16	6	1	3
41	F317L	41_A8_A08.fcs	1091	46	56	23	10	16
41	O61R	41_A9_A09.fcs	527	3	8	0	0	0
41	EP153R	41_A10_A10.fcs	1075	11	13	6	0	0
41	MGF505-5R	41_A11_A11.fcs	1364	53	48	20	7	16
41	SW	41_A12_A12.fcs	1615	3	136	1	0	1
42	CCHF	42_B5_B05.fcs	609	3	23	0	0	0
42	EP402R	42_B6_B06.fcs	809	2	19	0	0	0
42	B602L	42_B7_B07.fcs	615	10	28	4	0	0
42	F317L	42_B8_B08.fcs	1268	29	22	17	1	2
42	O61R	42_B9_B09.fcs	645	1	13	0	0	0
42	EP153R	42_B10_B10.fcs	561	15	33	4	1	1
42	MGF505-5R	42_B11_B11.fcs	677	7	25	6	3	3
42	SW	42_B12_B12.fcs	713	6	27	0	0	0
		Mean	1134	15.2	45.1	5.81	1.85	3.02
		SD	797	14.8	34	7.32	2.55	4.14
Fig 1 Panel B, Fig 2 and S3 Panels C and D		DAY 28 GFP
Pig	Peptides	Sample:	CD8+CD4-CD107a+	CD8+CD4-IFNg+	CD8+CD4-TNFa+	CD8+CD4-CD107a+IFNg+	CD8+CD4-CD107a+IFNg+TNFa+	CD8+CD4-IFNg+TNFa+
31	CCHF	31_G5_G05.fcs	573	3	11	0	0	0
31	EP402R	31_G6_G06.fcs	758	4	35	0	0	0
31	B602L	31_G7_G07.fcs	612	13	18	1	1	5
31	F317L	31_G8_G08.fcs	592	18	35	0	0	13
31	O61R	31_G9_G09.fcs	675	7	18	0	0	4
31	EP153R	31_G10_G10.fcs	1298	3	23	0	0	1
31	MGF505-5R	31_G11_G11.fcs	775	7	16	1	1	1
31	SW	31_G12_G12.fcs	1615	4	38	1	0	1
32	CCHF	32_H5_H05.fcs	691	10	84	1	0	1
32	EP402R	32_H6_H06.fcs	659	13	115	0	0	4
32	B602L	32_H7_H07.fcs	851	11	97	0	0	3
32	F317L	32_H8_H08.fcs	642	8	81	1	0	0
32	O61R	32_H9_H09.fcs	700	6	100	0	0	1
32	EP153R	32_H10_H10.fcs	904	5	116	3	1	1
32	MGF505-5R	32_H11_H11.fcs	793	1	138	0	0	0
32	SW	32_H12_H12.fcs	1408	6	159	1	0	0
33	CCHF	33_A5_A05.fcs	957	12	39	1	0	0
33	EP402R	33_A6_A06.fcs	959	9	34	0	0	0
33	B602L	33_A7_A07.fcs	1126	13	25	2	1	1
33	F317L	33_A8_A08.fcs	1015	18	35	1	0	0
33	O61R	33_A9_A09.fcs	804	2	33	0	0	0
33	EP153R	33_A10_A10.fcs	868	9	53	0	0	0
33	MGF505-5R	33_A11_A11.fcs	1852	9	41	1	0	0
33	SW	33_A12_A12.fcs	1360	8	84	0	0	0
34	CCHF	34_B5_B05.fcs	428	3	31	2	0	0
34	EP402R	34_B6_B06.fcs	548	3	16	1	0	0
34	B602L	34_B7_B07.fcs	640	6	16	1	0	1
34	F317L	34_B8_B08.fcs	949	3	34	1	0	0
34	O61R	34_B9_B09.fcs	681	2	48	0	0	0
34	EP153R	34_B10_B10.fcs	888	3	20	0	0	0
34	MGF505-5R	34_B11_B11.fcs	873	1	47	0	0	0
34	SW	34_B12_B12.fcs	903	8	259	1	0	0
35	CCHF	35_C5_C05.fcs	778	6	25	1	0	0
35	EP402R	35_C6_C06.fcs	732	8	29	1	0	1
35	B602L	35_C7_C07.fcs	513	6	28	0	0	0
35	F317L	35_C8_C08.fcs	608	2	15	0	0	0
35	O61R	35_C9_C09.fcs	837	9	31	2	0	0
35	EP153R	35_C10_C10.fcs	691	16	20	1	1	2
35	MGF505-5R	35_C11_C11.fcs	1086	5	45	0	0	1
35	SW	35_C12_C12.fcs	824	6	736	2	0	1
36	CCHF	36_D5_D05.fcs	1226	3	4	0	0	0
36	EP402R	36_D6_D06.fcs	1014	4	15	1	0	0
36	B602L	36_D7_D07.fcs	1631	5	14	0	0	0
36	F317L	36_D8_D08.fcs	1264	9	11	0	0	0
36	O61R	36_D9_D09.fcs	755	12	14	3	0	0
36	EP153R	36_D10_D10.fcs	1896	5	5	0	0	0
36	MGF505-5R	36_D11_D11.fcs	1113	6	10	0	0	1
36	SW	36_D12_D12.fcs	994	8	933	0	0	2
		Mean	924	7.04	79.9	0.65	0.1	0.94
		SD	338	4.23	167	0.81	0.31	2.13
Fig 1 Panel C, Fig 2 and S3 Panels E and F		Day 35 8 vectors
Pig	Peptides	Sample:	CD8+CD4-CD107a+	CD8+CD4-IFNg+	CD8+CD4-TNFa+	CD8+CD4-CD107a+IFNg+	CD8+CD4-CD107a+IFNg+TNFa+	CD8+CD4-IFNg+TNFa+
25	CCHF	25_A5_A05.fcs	443	11	5	2	0	0
25	EP402R	25_A6_A06.fcs	506	11	9	1	1	1
25	B602L	25_A7_A07.fcs	873	11	7	7	1	1
25	F317L	25_A8_A08.fcs	812	39	19	23	6	6
25	O61R	25_A9_A09.fcs	511	5	8	0	0	0
25	EP153R	25_A10_A10.fcs	1225	32	12	13	0	0
25	MGF505-5R	25_A11_A11.fcs	1063	27	9	14	2	3
25	SW	25_A12_A12.fcs	623	10	10	1	0	0
26	CCHF	26_B5_B05.fcs	878	9	8	1	0	0
26	EP402R	26_B6_B06.fcs	2652	46	15	19	3	4
26	B602L	26_B7_B07.fcs	2123	147	19	31	1	5
26	F317L	26_B8_B08.fcs	1863	139	11	39	3	7
26	O61R	26_B9_B09.fcs	893	7	7	1	0	0
26	EP153R	26_B10_B10.fcs	2635	15	15	9	3	3
26	MGF505-5R	26_B11_B11.fcs	1893	66	16	22	0	3
26	SW	26_B12_B12.fcs	1618	19	8	5	0	0
27	CCHF	27_C5_C05.fcs	707	9	9	0	0	0
27	EP402R	27_C6_C06.fcs	1085	35	31	12	3	5
27	B602L	27_C7_C07.fcs	1044	78	18	42	1	2
27	F317L	27_C8_C08.fcs	923	32	70	16	4	4
27	O61R	27_C9_C09.fcs	878	9	7	2	0	0
27	EP153R	27_C10_C10.fcs	895	7	17	4	1	1
27	MGF505-5R	27_C11_C11.fcs	1114	26	24	15	3	4
27	SW	27_C12_C12.fcs	590	19	14	10	0	0
28	CCHF	28_D5_D05.fcs	898	12	7	1	0	0
28	EP402R	28_D6_D06.fcs	1023	11	8	1	0	0
28	B602L	28_D7_D07.fcs	1202	15	17	3	0	0
28	F317L	28_D8_D08.fcs	1290	15	14	5	1	2
28	O61R	28_D9_D09.fcs	992	10	3	0	0	0
28	EP153R	28_D10_D10.fcs	1174	6	7	1	0	0
28	MGF505-5R	28_D11_D11.fcs	1990	14	5	5	1	1
28	SW	28_D12_D12.fcs	1097	7	6	1	0	1
29	CCHF	29_E5_E05.fcs	561	17	7	3	0	0
29	EP402R	29_E6_E06.fcs	1548	95	17	29	4	5
29	B602L	29_E7_E07.fcs	1511	41	12	10	1	2
29	F317L	29_E8_E08.fcs	2103	93	22	35	5	5
29	O61R	29_E9_E09.fcs	823	4	12	0	0	0
29	EP153R	29_E10_E10.fcs	1066	19	16	13	1	1
29	MGF505-5R	29_E11_E11.fcs	1885	88	11	29	2	3
29	SW	29_E12_E12.fcs	630	8	13	1	0	0
30	CCHF	30_F5_F05.fcs	890	7	4	0	0	0
30	EP402R	30_F6_F06.fcs	959	13	13	6	1	2
30	B602L	30_F7_F07.fcs	826	23	6	6	3	4
30	F317L	30_F8_F08.fcs	759	34	10	11	1	3
30	O61R	30_F9_F09.fcs	1007	19	12	10	3	3
30	EP153R	30_F10_F10.fcs	1392	22	11	9	1	1
30	MGF505-5R	30_F11_F11.fcs	884	16	13	8	0	0
30	SW	30_F12_F12.fcs	575	10	3	2	0	0
Fig 1 Panel C, Fig 2 and S3 Panels E and F		Day 35 9 vectors
Pig	Peptides	Sample:	CD8+CD4-CD107a+	CD8+CD4-IFNg+	CD8+CD4-TNFa+	CD8+CD4-CD107a+IFNg+	CD8+CD4-CD107a+IFNg+TNFa+	CD8+CD4-IFNg+TNFa+
37	CCHF	37_E5_E05.fcs	1209	3	5	0	0	0
37	EP402R	37_E6_E06.fcs	1683	39	24	19	6	6
37	B602L	37_E7_E07.fcs	2022	71	18	38	2	3
37	F317L	37_E8_E08.fcs	1817	35	9	16	3	3
37	O61R	37_E9_E09.fcs	984	17	10	4	1	2
37	EP153R	37_E10_E10.fcs	1407	19	6	7	1	1
37	MGF505-5R	37_E11_E11.fcs	1885	49	7	16	2	2
37	SW	37_E12_E12.fcs	992	13	10	3	0	0
38	CCHF	38_F5_F05.fcs	914	4	5	0	0	0
38	EP402R	38_F6_F06.fcs	988	12	6	4	1	1
38	B602L	38_F7_F07.fcs	636	2	5	0	0	0
38	F317L	38_F8_F08.fcs	1140	9	5	3	0	0
38	O61R	38_F9_F09.fcs	508	6	7	1	0	0
38	EP153R	38_F10_F10.fcs	1185	12	10	6	0	0
38	MGF505-5R	38_F11_F11.fcs	1271	24	7	11	3	3
38	SW	38_F12_F12.fcs	683	10	9	2	0	1
39	CCHF	39_G5_G05.fcs	565	7	7	2	0	0
39	EP402R	39_G6_G06.fcs	1676	7	20	4	1	1
39	B602L	39_G7_G07.fcs	910	29	24	8	0	0
39	F317L	39_G8_G08.fcs	1178	11	27	6	0	1
39	O61R	39_G9_G09.fcs	751	1	15	0	0	0
39	EP153R	39_G10_G10.fcs	1289	20	15	9	2	3
39	MGF505-5R	39_G11_G11.fcs	1102	29	21	18	1	1
39	SW	39_G12_G12.fcs	753	21	30	8	1	1
40	CCHF	40_H5_H05.fcs	348	2	9	0	0	0
40	EP402R	40_H6_H06.fcs	433	10	24	2	1	2
40	B602L	40_H7_H07.fcs	378	18	32	2	0	1
40	F317L	40_H8_H08.fcs	567	51	13	17	1	3
40	O61R	40_H9_H09.fcs	396	5	42	1	0	0
40	EP153R	40_H10_H10.fcs	564	23	19	10	2	2
40	MGF505-5R	40_H11_H11.fcs	467	31	17	10	4	5
40	SW	40_H12_H12.fcs	554	7	12	2	0	0
41	CCHF	41_A5_A05.fcs	378	8	4	2	0	1
41	EP402R	41_A6_A06.fcs	549	17	13	10	4	4
41	B602L	41_A7_A07.fcs	729	29	13	10	2	2
41	F317L	41_A8_A08.fcs	564	37	12	6	1	1
41	O61R	41_A9_A09.fcs	489	10	8	0	0	0
41	EP153R	41_A10_A10.fcs	755	25	23	5	1	7
41	MGF505-5R	41_A11_A11.fcs	526	19	17	2	2	2
41	SW	41_A12_A12.fcs	709	13	5	1	0	0
42	CCHF	42_B5_B05.fcs	298	8	7	1	0	0
42	EP402R	42_B6_B06.fcs	343	8	9	2	0	0
42	B602L	42_B7_B07.fcs	800	23	23	13	6	7
42	F317L	42_B8_B08.fcs	1225	42	15	18	2	2
42	O61R	42_B9_B09.fcs	374	14	13	3	2	2
42	EP153R	42_B10_B10.fcs	593	25	12	13	5	6
42	MGF505-5R	42_B11_B11.fcs	657	34	13	11	1	1
42	SW	42_B12_B12.fcs	597	7	5	1	0	0
		Mean	851	19.1	13.8	6.81	1.21	1.6
		SD	445	14.8	8.38	7.31	1.6	1.93
Fig 1 Panel C, Fig 2 and S3 Panels E and F		Day 35 GFp
Pig	Peptides	Sample:	CD8+CD4-CD107a+	CD8+CD4-IFNg+	CD8+CD4-TNFa+	CD8+CD4-CD107a+IFNg+	CD8+CD4-CD107a+IFNg+TNFa+	CD8+CD4-IFNg+TNFa+
31	CCHF	31_G5_G05.fcs	481	8	3	0	0	0
31	EP402R	31_G6_G06.fcs	526	7	5	2	0	0
31	B602L	31_G7_G07.fcs	728	7	4	0	0	0
31	F317L	31_G8_G08.fcs	624	11	2	1	0	0
31	O61R	31_G9_G09.fcs	585	8	6	0	0	0
31	EP153R	31_G10_G10.fcs	938	8	6	1	0	0
31	MGF505-5R	31_G11_G11.fcs	1123	11	4	3	0	0
31	SW	31_G12_G12.fcs	611	14	5	1	0	0
32	CCHF	32_H5_H05.fcs	541	9	6	1	1	2
32	EP402R	32_H6_H06.fcs	868	5	8	2	1	1
32	B602L	32_H7_H07.fcs	874	12	7	0	0	0
32	F317L	32_H8_H08.fcs	863	8	12	0	0	0
32	O61R	32_H9_H09.fcs	779	5	4	0	0	0
32	EP153R	32_H10_H10.fcs	1293	5	5	1	0	0
32	MGF505-5R	32_H11_H11.fcs	1234	7	3	2	0	0
32	SW	32_H12_H12.fcs	1835	7	28	2	0	0
33	CCHF	33_A5_A05.fcs	597	7	2	0	0	0
33	EP402R	33_A6_A06.fcs	593	9	12	3	0	1
33	B602L	33_A7_A07.fcs	638	7	13	1	0	0
33	F317L	33_A8_A08.fcs	677	11	5	4	0	0
33	O61R	33_A9_A09.fcs	575	12	5	0	0	0
33	EP153R	33_A10_A10.fcs	893	10	11	1	0	0
33	MGF505-5R	33_A11_A11.fcs	1274	11	10	3	0	0
33	SW	33_A12_A12.fcs	872	4	8	0	0	0
34	CCHF	34_B5_B05.fcs	337	3	6	1	0	0
34	EP402R	34_B6_B06.fcs	352	8	9	2	0	0
34	B602L	34_B7_B07.fcs	348	5	5	2	0	0
34	F317L	34_B8_B08.fcs	493	10	9	1	0	0
34	O61R	34_B9_B09.fcs	388	11	5	0	0	0
34	EP153R	34_B10_B10.fcs	388	6	8	0	0	0
34	MGF505-5R	34_B11_B11.fcs	486	6	45	0	0	0
34	SW	34_B12_B12.fcs	471	12	9	4	0	0
35	CCHF	35_C5_C05.fcs	550	3	13	0	0	0
35	EP402R	35_C6_C06.fcs	507	5	3	0	0	0
35	B602L	35_C7_C07.fcs	548	9	7	0	0	0
35	F317L	35_C8_C08.fcs	376	11	5	1	0	0
35	O61R	35_C9_C09.fcs	444	10	7	1	0	0
35	EP153R	35_C10_C10.fcs	669	5	9	0	0	0
35	MGF505-5R	35_C11_C11.fcs	426	6	6	0	0	0
35	SW	35_C12_C12.fcs	564	9	14	3	0	0
36	CCHF	36_D5_D05.fcs	653	9	6	2	0	0
36	EP402R	36_D6_D06.fcs	612	6	3	0	0	0
36	B602L	36_D7_D07.fcs	789	10	3	2	0	0
36	F317L	36_D8_D08.fcs	944	7	6	0	0	0
36	O61R	36_D9_D09.fcs	802	5	0	0	0	0
36	EP153R	36_D10_D10.fcs	1166	11	5	1	0	0
36	MGF505-5R	36_D11_D11.fcs	1110	5	7	1	1	1
36	SW	36_D12_D12.fcs	624	8	5	0	0	0
Fig 1 Panel D, Fig 2, S3 Panels G and H		Day 52 8 vectors
Pig	Peptides	Sample:	CD8+CD4-CD107a+	CD8+CD4-IFNg+	CD8+CD4-TNFa+	CD8+CD4-CD107a+IFNg+	CD8+CD4-CD107a+IFNg+TNFa+	CD8+CD4-IFNg+TNFa+
25	CCHF	25_A5_A05.fcs	284	40	14	8	0	1
25	EP402R	25_A6_A06.fcs	745	37	17	5	1	1
25	B602L	25_A7_A07.fcs	420	82	29	13	3	12
25	F317L	25_A8_A08.fcs	412	79	25	23	3	8
25	O61R	25_A9_A09.fcs	381	24	20	3	0	1
25	EP153R	25_A10_A10.fcs	336	40	21	13	4	8
25	MGF505-5R	25_A11_A11.fcs	682	87	18	31	3	7
25	SW	25_A12_A12.fcs	421	16	9	0	0	0
26	CCHF	26_B5_B05.fcs	1107	25	25	10	0	0
26	EP402R	26_B6_B06.fcs	3331	313	40	92	18	21
26	B602L	26_B7_B07.fcs	1509	84	27	20	4	6
26	F317L	26_B8_B08.fcs	1390	79	33	27	7	10
26	O61R	26_B9_B09.fcs	2525	16	18	1	0	1
26	EP153R	26_B10_B10.fcs	1132	21	34	9	6	8
26	MGF505-5R	26_B11_B11.fcs	1447	66	18	9	1	1
26	SW	26_B12_B12.fcs	1331	11	19	3	1	1
27	CCHF	27_C5_C05.fcs	337	39	14	9	1	2
27	EP402R	27_C6_C06.fcs	724	299	60	54	18	38
27	B602L	27_C7_C07.fcs	413	76	20	14	1	3
27	F317L	27_C8_C08.fcs	481	81	25	35	8	12
27	O61R	27_C9_C09.fcs	397	30	20	9	0	2
27	EP153R	27_C10_C10.fcs	408	21	26	2	1	6
27	MGF505-5R	27_C11_C11.fcs	551	118	35	23	4	11
27	SW	27_C12_C12.fcs	324	25	17	5	0	1
28	CCHF	28_D5_D05.fcs	860	30	11	5	1	1
28	EP402R	28_D6_D06.fcs	1142	44	19	12	2	4
28	B602L	28_D7_D07.fcs	1693	85	60	25	12	22
28	F317L	28_D8_D08.fcs	1257	59	37	18	4	9
28	O61R	28_D9_D09.fcs	1061	24	13	4	0	1
28	EP153R	28_D10_D10.fcs	1142	37	26	8	1	7
28	MGF505-5R	28_D11_D11.fcs	725	28	9	3	1	1
28	SW	28_D12_D12.fcs	728	20	10	3	1	2
29	CCHF	29_E5_E05.fcs	614	95	38	36	6	12
29	EP402R	29_E6_E06.fcs	1917	858	38	190	13	20
29	B602L	29_E7_E07.fcs	762	225	61	45	12	25
29	F317L	29_E8_E08.fcs	1327	610	97	133	33	55
29	O61R	29_E9_E09.fcs	734	51	20	20	5	9
29	EP153R	29_E10_E10.fcs	287	35	18	6	2	6
29	MGF505-5R	29_E11_E11.fcs	1700	413	26	88	2	5
29	SW	29_E12_E12.fcs	768	45	14	13	3	3
30	CCHF	30_F5_F05.fcs	593	26	20	7	0	0
30	EP402R	30_F6_F06.fcs	903	90	29	29	6	10
30	B602L	30_F7_F07.fcs	979	24	30	1	0	2
30	F317L	30_F8_F08.fcs	806	31	20	7	3	5
30	O61R	30_F9_F09.fcs	2771	23	27	8	2	2
30	EP153R	30_F10_F10.fcs	672	67	50	9	4	15
30	MGF505-5R	30_F11_F11.fcs	697	23	12	5	1	2
30	SW	30_F12_F12.fcs	359	22	9	2	0	1
Fig 1 Panel D, Fig 2, S3 Panels G and H		Dya 52 9 vector
Pig	Peptides	Sample:	CD8+CD4-CD107a+	CD8+CD4-IFNg+	CD8+CD4-TNFa+	CD8+CD4-CD107a+IFNg+	CD8+CD4-CD107a+IFNg+TNFa+	CD8+CD4-IFNg+TNFa+
37	CCHF	37_E5_E05.fcs	618	10	11	0	0	1
37	EP402R	37_E6_E06.fcs	874	91	14	13	4	6
37	B602L	37_E7_E07.fcs	1056	43	11	13	1	4
37	F317L	37_E8_E08.fcs	2223	76	16	27	3	6
37	O61R	37_E9_E09.fcs	461	23	13	3	2	4
37	EP153R	37_E10_E10.fcs	759	17	5	3	0	0
37	MGF505-5R	37_E11_E11.fcs	1489	29	9	13	3	4
37	SW	37_E12_E12.fcs	1491	17	7	1	0	0
38	CCHF	38_F5_F05.fcs	1023	32	17	15	2	2
38	EP402R	38_F6_F06.fcs	2203	53	21	33	3	4
38	B602L	38_F7_F07.fcs	862	14	12	4	1	1
38	F317L	38_F8_F08.fcs	672	22	19	6	0	2
38	O61R	38_F9_F09.fcs	1075	24	10	12	3	3
38	EP153R	38_F10_F10.fcs	1185	10	8	0	0	0
38	MGF505-5R	38_F11_F11.fcs	958	19	7	7	0	0
38	SW	38_F12_F12.fcs	652	37	11	12	0	0
39	CCHF	39_G5_G05.fcs	356	41	7	11	0	0
39	EP402R	39_G6_G06.fcs	1728	74	27	36	5	8
39	B602L	39_G7_G07.fcs	893	99	42	24	3	16
39	F317L	39_G8_G08.fcs	839	75	86	23	9	23
39	O61R	39_G9_G09.fcs	871	53	15	15	0	2
39	EP153R	39_G10_G10.fcs	868	45	30	16	6	9
39	MGF505-5R	39_G11_G11.fcs	560	71	18	15	4	8
39	SW	39_G12_G12.fcs	330	32	15	1	0	0
40	CCHF	40_H5_H05.fcs	518	21	5	7	0	0
40	EP402R	40_H6_H06.fcs	976	27	5	12	0	0
40	B602L	40_H7_H07.fcs	583	46	33	11	4	13
40	F317L	40_H8_H08.fcs	434	59	15	23	4	6
40	O61R	40_H9_H09.fcs	987	27	4	12	0	2
40	EP153R	40_H10_H10.fcs	701	74	21	24	3	9
40	MGF505-5R	40_H11_H11.fcs	918	40	5	12	1	1
40	SW	40_H12_H12.fcs	254	24	13	1	0	2
41	CCHF	41_A5_A05.fcs	1093	13	7	2	0	1
41	EP402R	41_A6_A06.fcs	717	47	17	11	2	2
41	B602L	41_A7_A07.fcs	976	59	20	13	4	11
41	F317L	41_A8_A08.fcs	1489	87	18	28	2	4
41	O61R	41_A9_A09.fcs	2189	81	11	18	3	4
41	EP153R	41_A10_A10.fcs	750	35	11	9	3	4
41	MGF505-5R	41_A11_A11.fcs	1242	60	17	17	3	7
41	SW	41_A12_A12.fcs	1287	23	13	6	1	1
42	CCHF	42_B5_B05.fcs	1231	9	13	3	0	2
42	EP402R	42_B6_B06.fcs	1024	11	11	3	0	1
42	B602L	42_B7_B07.fcs	883	21	14	7	3	3
42	F317L	42_B8_B08.fcs	1210	52	19	16	3	4
42	O61R	42_B9_B09.fcs	1772	13	19	2	0	0
42	EP153R	42_B10_B10.fcs	715	26	28	6	2	5
42	MGF505-5R	42_B11_B11.fcs	1386	64	14	20	4	4
42	SW	42_B12_B12.fcs	732	7	16	1	0	0
Fig 1 Panel D, Fig 2, S3 Panels G and H		Day 52 GFP
Pig	Peptides	Sample:	CD8+CD4-CD107a+	CD8+CD4-IFNg+	CD8+CD4-TNFa+	CD8+CD4-CD107a+IFNg+	CD8+CD4-CD107a+IFNg+TNFa+	CD8+CD4-IFNg+TNFa+
31	CCHF	31_G5_G05.fcs	342	10	12	1	0	0
31	EP402R	31_G6_G06.fcs	550	16	11	3	0	0
31	B602L	31_G7_G07.fcs	130	9	18	2	1	1
31	F317L	31_G8_G08.fcs	365	21	23	4	2	4
31	O61R	31_G9_G09.fcs	381	7	15	1	0	1
31	EP153R	31_G10_G10.fcs	205	10	15	2	0	1
31	MGF505-5R	31_G11_G11.fcs	390	17	16	1	0	0
31	SW	31_G12_G12.fcs	180	6	11	1	0	0
32	CCHF	32_H5_H05.fcs	589	14	3	3	0	0
32	EP402R	32_H6_H06.fcs	1157	15	9	2	0	1
32	B602L	32_H7_H07.fcs	526	11	9	1	0	0
32	F317L	32_H8_H08.fcs	416	14	3	2	1	1
32	O61R	32_H9_H09.fcs	645	7	6	4	0	0
32	EP153R	32_H10_H10.fcs	440	23	10	6	0	0
32	MGF505-5R	32_H11_H11.fcs	534	10	6	0	0	1
32	SW	32_H12_H12.fcs	629	23	15	8	0	1
33	CCHF	33_A5_A05.fcs	594	38	18	4	0	0
33	EP402R	33_A6_A06.fcs	867	60	12	6	0	0
33	B602L	33_A7_A07.fcs	752	29	12	3	0	0
33	F317L	33_A8_A08.fcs	775	42	25	5	0	2
33	O61R	33_A9_A09.fcs	956	45	6	9	0	0
33	EP153R	33_A10_A10.fcs	780	50	24	6	0	0
33	MGF505-5R	33_A11_A11.fcs	836	41	15	3	0	1
33	SW	33_A12_A12.fcs	1011	33	22	10	1	4
34	CCHF	34_B5_B05.fcs	380	21	11	7	0	0
34	EP402R	34_B6_B06.fcs	414	15	11	3	0	1
34	B602L	34_B7_B07.fcs	387	19	10	1	0	0
34	F317L	34_B8_B08.fcs	279	11	5	1	0	0
34	O61R	34_B9_B09.fcs	423	19	9	7	0	0
34	EP153R	34_B10_B10.fcs	161	14	7	0	0	1
34	MGF505-5R	34_B11_B11.fcs	372	18	15	3	0	0
34	SW	34_B12_B12.fcs	223	15	8	2	0	0
35	CCHF	35_C5_C05.fcs	313	24	6	3	0	0
35	EP402R	35_C6_C06.fcs	676	19	8	6	0	0
35	B602L	35_C7_C07.fcs	271	29	10	1	0	0
35	F317L	35_C8_C08.fcs	332	27	9	4	0	0
35	O61R	35_C9_C09.fcs	846	26	11	11	0	0
35	EP153R	35_C10_C10.fcs	204	19	12	0	0	2
35	MGF505-5R	35_C11_C11.fcs	435	19	13	1	0	0
35	SW	35_C12_C12.fcs	306	23	15	3	0	1
36	CCHF	36_D5_D05.fcs	1844	18	7	9	1	1
36	EP402R	36_D6_D06.fcs	1192	12	11	3	0	1
36	B602L	36_D7_D07.fcs	460	8	15	0	0	0
36	F317L	36_D8_D08.fcs	773	12	16	1	0	0
36	O61R	36_D9_D09.fcs	1076	14	15	3	0	0
36	EP153R	36_D10_D10.fcs	465	17	9	2	0	0
36	MGF505-5R	36_D11_D11.fcs	1355	14	5	5	0	1
36	SW	36_D12_D12.fcs	1505	14	15	5	0	0

## Sheet: Fig 3, S4 Virus CD8s
Fig 3 Panel A, C, E
CD8α+CD4-IFNγ+ cells (% of CD8α+CD4-cells)
14	8 vector						GFP						9 vector
Mock	0.11	0.16	0.12	0.093	0.094	0.3	0.12	0.13	0.22	0.12	0.12	0.091	0.2	0.091	0.17	0.13	0.18	0.2
G7	0.12	0.2	0.12	0.089	0.081	0.16	0.12	0.11	0.23	0.17	0.15	0.14	0.25	0.13	0.2	0.23	0.19	0.2
OT1	0.21	0.54	0.17	0.13	0.34	0.4	0.17	0.1	0.4	0.14	0.17	0.19	0.39	0.28	0.39	1.1	0.31	0.18
28	8 vector						GFP						9 vector
Mock	0.013	0.072	0.016	0.035	0.023		0.015	0.029	0.095	0.015	0.035	0.023	0.042	0.1	0.02	0.048	0.031	0.094
G7	0.022	0.095	0.033	0.06	0.048		0.041	0.04	0.087	0.073	0.037	0.014	0.037	0.099	0.097	0.05	0.051	0.08
OT1	0.062	0.37	0.084	0.073	0.13		0.033	0.068	0.066	0.052	0.021	0.02	0.2	0.25	0.34	0.31	0.17	0.1
35	8 vector						GFP						9 vector
Mock	0.043	0.03	0.03	0.025	0.035	0.043	0.027	0.013	0.048	0.07	0.022	0.03	0.046	0.05	0.015	0.076	0.058	0.28
G7	0.026	0.071	0.046	0.035	0.039	0.049	0.025	0.022	0.041	0.024	0.027	0.04	0.082	0.053	0.043	0.093	0.17	0.21
OT1	0.22	0.26	0.073	0.056	0.22	0.1	0.038	0.024	0.054	0.032	0.036	0.019	0.31	0.23	0.074	0.62	0.19	0.21
52	8 vector						GFP						9 vector
Mock	0.088	0.089	0.071	0.071	0.19	0.13	0.16	0.099	0.24	0.09	0.12	0.087	0.069	0.12	0.2	0.16	0.062	0.1
G7	0.22	0.4	0.22	0.18	1.39	0.43	0.18	0.12	0.17	0.15	0.16	0.15	0.16	0.46	0.6	0.36	0.36	0.23
OT1	0.31	0.26	0.15	0.18	1.08	0.28	0.091	0.073	0.1	0.13	0.098	0.08	0.38	0.15	0.29	0.56	0.23	0.22
Fig 3 Panel B, D, F
CD8α+CD4-IFNγ+CD107a+ cells (% of CD8α+CD4-cells)
14	8 vector						GFP						9 vector
Mock	0	0	0.00406	0	0	0	0	0	0.00937	0	0	0	0	0.00784	0	0	0	0
G7	0.00825	0.013	0.00557	0.0035	0	0.00514	0.00501	0	0.022	0	0.00977	0.00386	0	0.016	0.00555	0.04	0.00619	0
OT1	0.023	0.11	0.014	0.00862	0.038	0.016	0	0.00489	0.029	0.00474	0	0.00851	0.047	0.04	0.019	0.2	0.039	0.014
28	8 vector						GFP						9 vector
Mock	0.00643	0.008	0	0.00272	0		0	0.00291	0.00297	0	0.00437	0.00288	0	0.00894	0	0.00538	0	0
G7	0.00485	0.031	0.013	0.013	0.017		0.00723	0.00618	0	0.022	0.00646	0.00285	0.011	0.012	0.069	0.03	0.013	0.027
OT1	0.045	0.24	0.047	0.033	0.078		0.00709	0.0089	0.00298	0.015	0.00429	0.00563	0.14	0.11	0.28	0.25	0.078	0.055
35	8 vector						GFP						9 vector
Mock	0.00538	0	0.00461	0.00205	0	0.00475	0.00423	0.00212	0.01	0.026	0	0	0.00458	0.00836	0.00489	0.021	0.00892	0.075
G7	0.00265	0.029	0.00965	0.00207	0.018	0.00492	0.00669	0.00215	0.00887	0	0.00727	0.00308	0.00433	0.011	0.012	0.049	0.053	0.061
OT1	0.18	0.17	0.047	0.022	0.17	0.051	0.00677	0.00429	0.018	0.0091	0.0051	0.00311	0.22	0.18	0.041	0.48	0.1	0.12
52	8 vector						GFP						9 vector
Mock	0.014	0.036	0.013	0.0098	0.065	0.026	0.034	0.00429	0.051	0.022	0.00664	0.015	0.013	0.04	0.049	0.047	0.00686	0.021
G7	0.066	0.086	0.063	0.064	0.41	0.17	0.03	0.021	0.028	0.045	0.021	0.044	0.027	0.18	0.19	0.12	0.1	0.12
OT1	0.15	0.15	0.059	0.073	0.66	0.16	0.018	0.016	0.00255	0.018	0.028	0.011	0.22	0.09	0.11	0.34	0.12	0.13
Fig S4 Panel A, C, E
CD8α+CD4-IFNγ+TNFα+ cells (% of CD8α+CD4-cells)
14	8 vector						GFP						9 vector
Mock	0	0	0	0	0	0	0	0	0	0	0	0	0	0	0	0	0	0
G7	0.016	0.1	0	0.00643	0.031	0	0.042	0.053	0	0	0.01	0	0	0.014	0.15	0.034	0.033	0.037
OT1	0	0	0	0	0.00512	0	0	0	0	0	0.018	0	0.016	0.023	0.081	0.014	0.015	0.022
28	8 vector						GFP						9 vector
Mock	0	0	0.00406	0.00272	0		0	0.00291	0	0	0.00219	0.00575	0.016	0.013	0	0.011	0	0.00855
G7	0	0.018	0.00958	0.013	0.011		0.00482	0.00618	0.00377	0	0.00431	0	0	0.016	0.014	0.01	0.00637	0.018
OT1	0.027	0.15	0.033	0.02	0.07		0	0.00593	0	0	0.00215	0.00281	0.099	0.063	0.15	0.12	0.061	0.023
35	8 vector						GFP						9 vector
Mock	0	0	0	0	0	0	0.00211	0	0.00345	0.00438	0	0	0	0.00418	0	0	0	0.013
G7	0	0.011	0.00241	0	0.00231	0	0	0	0	0	0	0	0	0.00378	0.00389	0.00443	0.022	0.02
OT1	0.081	0.096	0.026	0.018	0.067	0.051	0	0	0	0	0	0.00311	0.12	0.086	0.025	0.28	0.075	0.068
52	8 vector						GFP						9 vector
Mock	0.014	0.00684	0.015	0.017	0.016	0.016	0.042	0	0.051	0.00748	0.013	0.015	0.00631	0.0073	0.024	0.00675	0.00343	0.017
G7	0.035	0.033	0.033	0.043	0.046	0.054	0.014	0.00421	0.018	0.00374	0.01	0.016	0.011	0.03	0.08	0.03	0.014	0.022
OT1	0.11	0.11	0.048	0.058	0.35	0.12	0.04	0.012	0	0.018	0.028	0.00729	0.16	0.052	0.092	0.25	0.1	0.087
Figu S4 Panel B, D, F
CD8α+CD4-IFNγ+TNFα+CD107a+ cells (% of CD8α+CD4-cells)
14	8 vector						GFP						9 vector
Mock	0	0.00445	0.0061	0.00203	0.00521	0.019	0.00507	0.0051	0.00937	0	0	0	0.00477	0.00784	0	0	0	0.00439
G7	0.011	0.018	0.011	0.00526	0	0.01	0.01	0.00497	0.026	0.00381	0.00977	0.00386	0	0.024	0.00832	0.04	0.012	0
OT1	0.026	0.11	0.02	0.00862	0.044	0.024	0.00665	0.00489	0.029	0.00711	0.00405	0.013	0.061	0.042	0.025	0.25	0.047	0.023
28	8 vector						GFP						9 vector
Mock	0	0	0	0.00272	0		0	0	0	0	0.00219	0.00288	0	0.00447	0	0.00538	0	0
G7	0	0.015	0.00766	0.00448	0.00567		0	0	0	0	0.00431	0	0	0.012	0.0092	0.01	0.00637	0.018
OT1	0.027	0.14	0.025	0.018	0.055		0	0.00297	0	0	0	0.00281	0.09	0.059	0.13	0.12	0.05	0.016
35	8 vector						GFP						9 vector
Mock	0	0	0	0	0	0	0.00211	0	0.00345	0.00438	0	0	0	0.00418	0	0	0	0.013
G7	0	0.011	0.00241	0	0.00231	0	0	0	0	0	0	0	0	0.00378	0.00389	0.00443	0.00887	0.02
OT1	0.079	0.071	0.024	0.016	0.063	0.036	0	0	0	0	0	0.00311	0.12	0.086	0.025	0.24	0.075	0.056
52	8 vector						GFP						9 vector
Mock	0	0.00456	0.00255	0.00735	0.00546	0.00519	0.017	0	0.013	0.00748	0	0.00753	0	0.00365	0.012	0	0	0.00845
G7	0.021	0.012	0.023	0.018	0.038	0.054	0.00541	0	0.00258	0	0.00347	0.00802	0.011	0.021	0.032	0.03	0.00356	0.022
OT1	0.09	0.1	0.025	0.046	0.31	0.082	0.015	0.00812	0	0.00721	0.012	0.00365	0.13	0.038	0.068	0.21	0.076	0.075

## Sheet: Fig S5, S6 Virus CD4s
Fig S5 Panel A, C, E
CD4+CD8+IFNγ+
OT1	8 vector						GFP						9 vector
14	0.22	0.34	0.14	0.045	0.17	0.097	0.17	0.2	0.11	0.068	0.11	0.2	0.097	0.29	0.39	0.12	0.21	0.22
28	0.076	0.64	0.048	0.012	0.031		0.00997	0.029	0.03	0.028	0.00649	0	0.044	0.13	0.069	0.045	0.12	0.092
35	0.13	0.23	0.00789	0.023	0.084	0.046	0.01	0.041	0.052	0.039	0.034	0.031	0.15	0.13	0.068	0.1	0.22	0.45
52	0.12	0.18	0.05	0.077	0.2	0.046	0.13	0.083	0.1	0.069	0.089	0.05	0.14	0.086	0.17	0.14	0.25	0.12
G7	8 vector						GFP						9 vector
14	0.18	0.3	0.14	0.071	0.28	0.21	0.084	0.16	0.14	0.071	0.11	0.11	0.23	0.3	0.53	0.29	0.29	0.29
28	0.077	0.25	0.06	0.081	0.046		0.018	0.069	0.087	0.013	0.039	0.013	0.089	0.048	0.08	0.099	0.12	0.14
35	0.077	0.13	0.041	0.064	0.11	0.077	0.031	0.033	0.061	0.017	0.066	0.099	0.1	0.11	0.093	0.14	0.59	0.89
52	0.17	0.32	0.064	0.12	0.42	0.11	0.074	0.08	0.065	0.11	0.07	0.042	0.16	0.24	0.37	0.24	0.41	0.16
Mock	8 vector						GFP						9 vector
14	0.1	0.053	0.054	0.041	0.086	0.11	0.094	0.027	0.21	0.019	0.13	0.07	0.026	0.058	0.024	0.073	0.046	0.083
28	0	0.03	0.00757	0.015	0.03		0.012	0.02	0.028	0.016	0.014	0.014	0.011	0.024	0	0.019	0.017	0.024
35	0.11	0.11	0.051	0.056	0.00803	0.052	0.11	0.048	0.05	0.13	0.043	0.062	0.086	0.062	0.044	0.1	0.082	2.47
52	0.1	0.076	0.051	0.045	0.074	0.065	0.1	0.11	0.1	0.052	0.091	0.12	0.066	0.098	0.13	0.11	0.056	0.099
Fig S5 Panel B, D, F
CD4+CD8+IFNγ+CD107a
OT1	8 vector						GFP						9 vector
14	0.068	0.14	0.029	0.00909	0.046	0.032	0	0.068	0.043	0.011	0.053	0.028	0.016	0.15	0.2	0.027	0.1	0.044
28	0.046	0.11	0.014	0.00584	0.021		0.00997	0	0	0	0.00649	0	0.018	0.05	0.00623	0.023	0.028	0.023
35	0.02	0.036	0	0.00582	0.021	0	0	0	0.013	0	0	0	0.012	0.059	0.034	0.014	0.054	0.14
52	0.025	0.019	0.014	0.014	0.054	0.00919	0.035	0	0.00909	0.023	0.015	0.025	0.028	0.011	0.046	0.031	0.074	0
G7	8 vector						GFP						9 vector
14	0.097	0.12	0.093	0.019	0.19	0.097	0.021	0.053	0.061	0.018	0.05	0.022	0.12	0.13	0.35	0.14	0.098	0.18
28	0.033	0.095	0.013	0.017	0.018		0	0.02	0	0.013	0	0	0.02	0.019	0.014	0.00765	0.034	0.07
35	0.033	0.054	0.0081	0	0.034	0.015	0	0	0.012	0	0	0	0.045	0.036	0.016	0.022	0.14	0.12
52	0.048	0.06	0.021	0.024	0.07	0.029	0.00931	0.013	0.00814	0.027	0.0054	0.014	0.011	0.043	0.079	0.074	0.086	0.014
Mock	8 vector						GFP						9 vector
14	0	0	0	0	0.011	0	0	0	0	0	0	0	0	0	0.024	0	0.018	0.021
28	0	0.00986	0	0	0.00984		0	0	0	0	0	0	0	0	0	0	0	0.024
35	0.012	0	0	0	0	0	0	0.012	0	0	0	0	0.029	0	0	0.03	0	0.61
52	0.036	0	0.00732	0	0.026	0	0.03	0	0.00908	0.013	0.011	0.014	0.013	0.024	0.014	0.039	0.00704	0
Fig S6 Panel A, C, E
CD4+CD8+IFNγ+TNFα+IL-2+
OT1	8 vector						GFP						9 vector
14	0	0	0	0	0.00512	0	0	0	0	0	0.018	0	0.016	0.023	0.081	0.014	0.015	0.022
28	0	0.06	0	0.00584	0		0	0.019	0	0.014	0.00649	0	0.018	0.04	0.012	0.015	0.014	0.046
35	0	0.00893	0	0	0	0	0	0	0	0	0	0	0	0	0	0	0.00908	0.037
52	0.00841	0.039	0.014	0.027	0.015	0	0.047	0.012	0	0.011	0.00989	0.012	0.00946	0.022	0.023	0.012	0.049	0.022
G7	8 vector						GFP						9 vector
14	0.016	0.1	0	0.00643	0.031	0	0.042	0.053	0	0	0.01	0	0	0.014	0.15	0.034	0.033	0.037
28	0.022	0.063	0.02	0.017	0.00913		0	0.02	0.017	0	0	0	0.05	0.00966	0.036	0.023	0.067	0.093
35	0.011	0.018	0.0081	0.013	0	0	0	0	0	0	0	0	0.011	0	0	0	0.02	0.012
52	0.019	0.045	0	0.029	0.027	0.039	0	0	0.016	0.027	0	0	0.011	0.014	0.057	0.032	0.055	0.055
Mock	8 vector						GFP						9 vector
14	0	0	0	0	0	0	0	0	0	0	0	0	0	0	0	0	0	0
28	0	0	0	0	0		0	0.01	0	0	0	0	0	0	0	0	0	0
35	0	0	0	0	0	0	0	0	0	0	0	0	0	0	0	0	0	0
52	0	0	0.015	0.01	0.021	0	0	0.028	0	0	0	0	0.013	0.012	0	0.02	0	0.011
Fig S6 Panel B, D, F
CD4+CD8+IFNγ+TNFα+IL-2+CD107a+
OT1	8 vector						GFP						9 vector
14	0	0	0	0	0	0	0	0	0	0	0	0	0	0	0.02	0	0.015	0
28	0	0.00859	0	0.00584	0		0	0	0	0	0.00649	0	0.00876	0.02	0	0.00754	0.014	0.023
35	0	0.00893	0	0	0	0	0	0	0	0	0	0	0	0	0	0	0	0.025
52	0.00841	0	0	0.00909	0.00493	0	0.024	0	0	0	0	0.012	0.00946	0.011	0.023	0.00619	0.018	0
G7	8 vector						GFP						9 vector
14	0.016	0.05	0	0	0.021	0	0.021	0.026	0	0	0.01	0	0	0	0.11	0.026	0.025	0.018
28	0.011	0.032	0	0.00576	0.00913		0	0.02	0	0	0	0	0.02	0.00966	0.00723	0	0.017	0.07
35	0	0.018	0.0081	0	0	0	0	0	0	0	0	0	0.011	0	0	0	0	0
52	0.00953	0.00744	0	0.00484	0.011	0.019	0	0	0.00814	0.027	0	0	0	0.014	0.011	0.011	0.023	0
Mock	8 vector						GFP						9 vector
14	0	0	0	0	0	0	0	0	0	0	0	0	0	0	0	0	0	0
28	0	0	0	0	0		0	0	0	0	0	0	0	0	0	0	0	0
35	0	0	0	0	0	0	0	0	0	0	0	0	0	0	0	0	0	0
52	0	0	0	0	0.016	0	0	0	0	0	0	0	0	0.012	0	0	0	0

## Sheet: Fig 3, S4, S5, S6 Counts
Figure 3, S4, S5 and S6
Day 14			CD4+CD8+ double positive T-cells				CD8+CD4- cells
Pig			CD4+CD8+IFNg+	CD4+CD8+CD107a+IFNg+	CD4+CD8+CD107a+Th1	CD4+CD8+Th1	CD8+CD4-IFNg+	CD8+CD4-CD107a+IFNg+	CD8+CD4-IFNg+TNFa+	CD8+CD4-CD107a+IFNg+TNFa+
25	G7	25_A2_A02.fcs	11	6	1	1	45	14	4	3
25	OT1	25_A3_A03.fcs	13	4	0	0	74	29	9	8
25	Mock	25_A4_A04.fcs	6	0	0	0	42	4	0	0
26	G7	26_B2_B02.fcs	24	10	4	8	45	13	4	3
26	OT1	26_B3_B03.fcs	40	16	0	0	194	119	40	38
26	Mock	26_B4_B04.fcs	4	0	0	0	35	8	1	0
27	G7	27_C2_C02.fcs	16	11	0	0	65	21	6	3
27	OT1	27_C3_C03.fcs	14	3	0	0	86	39	10	7
27	Mock	27_C4_C04.fcs	5	0	0	0	58	7	3	2
28	G7	28_D2_D02.fcs	11	3	0	1	51	16	3	2
28	OT1	28_D3_D03.fcs	5	1	0	0	61	24	4	4
28	Mock	28_D4_D04.fcs	5	0	0	0	46	1	1	0
29	G7	29_E2_E02.fcs	27	18	2	3	26	9	0	0
29	OT1	29_E3_E03.fcs	34	9	0	1	268	173	35	30
29	Mock	29_E4_E04.fcs	8	1	0	0	36	3	2	0
30	G7	30_F2_F02.fcs	11	5	0	0	32	7	2	1
30	OT1	30_F3_F03.fcs	3	1	0	0	51	17	3	2
30	Mock	30_F4_F04.fcs	3	0	0	0	32	4	2	0
31	G7	31_G2_G02.fcs	4	1	1	2	24	4	2	1
31	OT1	31_G3_G03.fcs	5	0	0	0	25	1	1	0
31	Mock	31_G4_G04.fcs	4	0	0	0	23	4	1	0
32	G7	32_H2_H02.fcs	6	2	1	2	22	2	1	0
32	OT1	32_H3_H03.fcs	6	2	0	0	21	7	1	1
32	Mock	32_H4_H04.fcs	1	0	0	0	25	3	1	0
33	G7	33_A2_A02.fcs	7	3	0	0	54	12	6	5
33	OT1	33_A3_A03.fcs	5	2	0	0	96	36	7	7
33	Mock	33_A4_A04.fcs	9	0	0	0	46	9	2	2
34	G7	34_B2_B02.fcs	4	1	0	0	45	2	1	0
34	OT1	34_B3_B03.fcs	6	1	0	0	58	11	3	2
34	Mock	34_B4_B04.fcs	1	0	0	0	35	3	0	0
35	G7	35_C2_C02.fcs	11	5	1	1	61	17	4	4
35	OT1	35_C3_C03.fcs	6	3	0	1	41	4	1	0
35	Mock	35_C4_C04.fcs	11	0	0	0	48	5	0	0
36	G7	36_D2_D02.fcs	5	1	0	0	36	6	1	1
36	OT1	36_D3_D03.fcs	7	1	0	0	44	7	3	2
36	Mock	36_D4_D04.fcs	3	0	0	0	24	0	0	0
37	G7	37_E2_E02.fcs	19	10	0	0	47	9	0	0
37	OT1	37_E3_E03.fcs	6	1	0	1	58	36	9	7
37	Mock	37_E4_E04.fcs	2	0	0	0	41	9	1	0
38	G7	38_F2_F02.fcs	21	9	0	1	55	26	10	7
38	OT1	38_F3_F03.fcs	25	13	0	2	146	104	22	21
38	Mock	38_F4_F04.fcs	3	0	0	0	35	10	3	3
39	G7	39_G2_G02.fcs	29	19	6	8	72	26	3	2
39	OT1	39_G3_G03.fcs	19	10	1	4	121	61	8	6
39	Mock	39_G4_G04.fcs	1	1	0	0	50	2	0	0
40	G7	40_H2_H02.fcs	34	16	3	4	52	25	9	9
40	OT1	40_H3_H03.fcs	9	2	0	1	168	113	38	31
40	Mock	40_H4_H04.fcs	7	0	0	0	27	2	0	0
41	G7	41_A2_A02.fcs	35	12	3	4	61	16	4	2
41	OT1	41_A3_A03.fcs	14	7	1	1	72	28	11	9
41	Mock	41_A4_A04.fcs	5	2	0	0	60	7	0	0
42	G7	42_B2_B02.fcs	16	10	1	2	46	11	0	0
42	OT1	42_B3_B03.fcs	10	2	0	1	41	15	5	3
42	Mock	42_B4_B04.fcs	4	1	0	0	45	9	1	0
Day 28			CD4+CD8+ double positive T-cells				CD8+CD4- cells
Pig			CD4+CD8+IFNg+	CD4+CD8+CD107a+IFNg+	CD4+CD8+CD107a+Th1	CD4+CD8+Th1	CD8+CD4-IFNg+	CD8+CD4-CD107a+IFNg+	CD8+CD4-IFNg+TNFa+	CD8+CD4-CD107a+IFNg+TNFa+
25	G7	25_A2_A02.fcs	7	3	1	2	9	2	0	0
25	OT1	25_A3_A03.fcs	5	3	0	0	21	15	9	9
25	Mock	25_A4_A04.fcs	0	0	0	0	2	1	0	0
26	G7	26_B2_B02.fcs	32	12	4	8	37	12	7	6
26	OT1	26_B3_B03.fcs	75	13	1	7	136	87	54	50
26	Mock	26_B4_B04.fcs	3	1	0	0	27	3	0	0
27	G7	27_C2_C02.fcs	9	2	0	3	17	7	5	4
27	OT1	27_C3_C03.fcs	7	2	0	0	43	24	17	13
27	Mock	27_C4_C04.fcs	1	0	0	0	8	0	2	0
28	G7	28_D2_D02.fcs	14	3	1	3	27	6	6	2
28	OT1	28_D3_D03.fcs	2	1	1	1	33	15	9	8
28	Mock	28_D4_D04.fcs	2	0	0	0	13	1	1	1
29	G7	29_E2_E02.fcs	5	2	1	1	17	6	4	2
29	OT1	29_E3_E03.fcs	3	2	0	0	33	20	18	14
29	Mock	29_E4_E04.fcs	3	1	0	0	7	0	0	0
31	G7	31_G2_G02.fcs	2	0	0	0	17	3	2	0
31	OT1	31_G3_G03.fcs	1	1	0	0	14	3	0	0
31	Mock	31_G4_G04.fcs	1	0	0	0	6	0	0	0
32	G7	32_H2_H02.fcs	7	2	2	2	13	2	2	0
32	OT1	32_H3_H03.fcs	3	0	0	2	23	3	2	1
32	Mock	32_H4_H04.fcs	2	0	0	1	10	1	1	0
33	G7	33_A2_A02.fcs	5	0	0	1	23	0	1	0
33	OT1	33_A3_A03.fcs	2	0	0	0	22	1	0	0
33	Mock	33_A4_A04.fcs	2	0	0	0	32	1	0	0
34	G7	34_B2_B02.fcs	1	1	0	0	20	6	0	0
34	OT1	34_B3_B03.fcs	2	0	0	1	14	4	0	0
34	Mock	34_B4_B04.fcs	1	0	0	0	4	0	0	0
35	G7	35_C2_C02.fcs	6	0	0	0	17	3	2	2
35	OT1	35_C3_C03.fcs	1	1	1	1	10	2	1	0
35	Mock	35_C4_C04.fcs	2	0	0	0	16	2	1	1
36	G7	36_D2_D02.fcs	1	0	0	0	5	1	0	0
36	OT1	36_D3_D03.fcs	0	0	0	0	7	2	1	1
36	Mock	36_D4_D04.fcs	1	0	0	0	8	1	2	1
37	G7	37_E2_E02.fcs	9	2	2	5	7	2	0	0
37	OT1	37_E3_E03.fcs	5	2	1	2	47	32	23	21
37	Mock	37_E4_E04.fcs	1	0	0	0	8	0	3	0
38	G7	38_F2_F02.fcs	5	2	1	1	25	3	4	3
38	OT1	38_F3_F03.fcs	13	5	2	4	59	27	15	14
38	Mock	38_F4_F04.fcs	2	0	0	0	23	2	3	1
39	G7	39_G2_G02.fcs	11	2	1	5	21	15	3	2
39	OT1	39_G3_G03.fcs	11	1	0	2	86	72	37	34
39	Mock	39_G4_G04.fcs	0	0	0	0	4	0	0	0
40	G7	40_H2_H02.fcs	13	1	0	3	10	6	2	2
40	OT1	40_H3_H03.fcs	6	3	1	2	64	53	26	26
40	Mock	40_H4_H04.fcs	2	0	0	0	9	1	2	1
41	G7	41_A2_A02.fcs	7	2	1	4	8	2	1	1
41	OT1	41_A3_A03.fcs	9	2	1	1	30	14	11	9
41	Mock	41_A4_A04.fcs	1	0	0	0	5	0	0	0
42	G7	42_B2_B02.fcs	6	3	3	4	9	3	2	2
42	OT1	42_B3_B03.fcs	4	1	1	2	13	7	3	2
42	Mock	42_B4_B04.fcs	1	1	0	0	11	0	1	0
Day 35			CD4+CD8+ double positive T-cells				CD8+CD4- cells
Pig			CD4+CD8+IFNg+	CD4+CD8+CD107a+IFNg+	CD4+CD8+Th1	CD4+CD8+CD107a+Th1	CD8+CD4-IFNg+	CD8+CD4-CD107a+IFNg+	CD8+CD4-IFNg+TNFa+	CD8+CD4-CD107a+IFNg+TNFa+
25	G7	25_A2_A02.fcs	7	3	1	0	10	1	0	0
25	OT1	25_A3_A03.fcs	13	2	0	0	84	69	31	30
25	Mock	25_A4_A04.fcs	9	1	0	0	16	2	0	0
26	G7	26_B2_B02.fcs	14	6	2	2	27	11	4	4
26	OT1	26_B3_B03.fcs	26	4	1	1	94	62	35	26
26	Mock	26_B4_B04.fcs	10	0	0	0	11	0	0	0
27	G7	27_C2_C02.fcs	5	1	1	1	19	4	1	1
27	OT1	27_C3_C03.fcs	1	0	0	0	31	20	11	10
27	Mock	27_C4_C04.fcs	6	0	0	0	13	2	0	0
28	G7	28_D2_D02.fcs	10	0	2	0	17	1	0	0
28	OT1	28_D3_D03.fcs	4	1	0	0	28	11	9	8
28	Mock	28_D4_D04.fcs	8	0	0	0	12	1	0	0
29	G7	29_E2_E02.fcs	16	5	0	0	17	8	1	1
29	OT1	29_E3_E03.fcs	12	3	0	0	91	70	28	26
29	Mock	29_E4_E04.fcs	1	0	0	0	15	0	0	0
30	G7	30_F2_F02.fcs	5	1	0	0	10	1	0	0
30	OT1	30_F3_F03.fcs	3	0	0	0	20	10	10	7
30	Mock	30_F4_F04.fcs	3	0	0	0	9	1	0	0
31	G7	31_G2_G02.fcs	3	0	0	0	11	3	0	0
31	OT1	31_G3_G03.fcs	1	0	0	0	17	3	0	0
31	Mock	31_G4_G04.fcs	10	0	0	0	13	2	1	1
32	G7	32_H2_H02.fcs	3	0	0	0	10	1	0	0
32	OT1	32_H3_H03.fcs	4	0	0	0	11	2	0	0
32	Mock	32_H4_H04.fcs	4	1	0	0	6	1	0	0
33	G7	33_A2_A02.fcs	5	1	0	0	14	3	0	0
33	OT1	33_A3_A03.fcs	4	1	0	0	18	6	0	0
33	Mock	33_A4_A04.fcs	3	0	0	0	14	3	1	1
34	G7	34_B2_B02.fcs	1	0	0	0	6	0	0	0
34	OT1	34_B3_B03.fcs	2	0	0	0	7	2	0	0
34	Mock	34_B4_B04.fcs	6	0	0	0	16	6	1	1
35	G7	35_C2_C02.fcs	10	0	0	0	11	3	0	0
35	OT1	35_C3_C03.fcs	5	0	0	0	14	2	0	0
35	Mock	35_C4_C04.fcs	6	0	0	0	9	0	0	0
36	G7	36_D2_D02.fcs	6	0	0	0	13	1	0	0
36	OT1	36_D3_D03.fcs	2	0	0	0	6	1	1	1
36	Mock	36_D4_D04.fcs	3	0	0	0	9	0	0	0
37	G7	37_E2_E02.fcs	9	4	1	1	19	1	0	0
37	OT1	37_E3_E03.fcs	13	1	0	0	66	46	25	25
37	Mock	37_E4_E04.fcs	6	2	0	0	10	1	0	0
38	G7	38_F2_F02.fcs	9	3	0	0	14	3	1	1
38	OT1	38_F3_F03.fcs	11	5	0	0	59	46	22	22
38	Mock	38_F4_F04.fcs	4	0	0	0	12	2	1	1
39	G7	39_G2_G02.fcs	6	1	0	0	11	3	1	1
39	OT1	39_G3_G03.fcs	4	2	0	0	18	10	6	6
39	Mock	39_G4_G04.fcs	2	0	0	0	3	1	0	0
40	G7	40_H2_H02.fcs	19	3	0	0	21	11	1	1
40	OT1	40_H3_H03.fcs	15	2	0	0	135	105	60	53
40	Mock	40_H4_H04.fcs	7	2	0	0	11	3	0	0
41	G7	41_A2_A02.fcs	58	14	2	0	38	12	5	2
41	OT1	41_A3_A03.fcs	24	6	1	0	43	23	17	17
41	Mock	41_A4_A04.fcs	7	0	0	0	13	2	0	0
42	G7	42_B2_B02.fcs	76	10	1	0	41	12	4	4
42	OT1	42_B3_B03.fcs	36	11	3	2	34	19	11	9
42	Mock	42_B4_B04.fcs	162	40	0	0	44	12	2	2
Day 52			CD4+CD8+ double positive T-cells				CD8+CD4- cells
Pig			CD4+CD8+IFNg+	CD4+CD8+CD107a+IFNg+	CD4+CD8+Th1	CD4+CD8+CD107a+Th1	CD8+CD4-IFNg+	CD8+CD4-CD107a+IFNg+	CD8+CD4-IFNg+TNFa+	CD8+CD4-CD107a+IFNg+TNFa+
25	G7	25_A2_A02.fcs	18	5	2	1	62	19	10	6
25	OT1	25_A3_A03.fcs	14	3	1	1	96	48	34	28
25	Mock	25_A4_A04.fcs	11	4	0	0	26	4	4	0
26	G7	26_B2_B02.fcs	43	8	6	1	168	36	14	5
26	OT1	26_B3_B03.fcs	27	3	6	0	112	67	49	44
26	Mock	26_B4_B04.fcs	10	0	0	0	39	16	3	2
27	G7	27_C2_C02.fcs	9	3	0	0	86	25	13	9
27	OT1	27_C3_C03.fcs	7	2	2	0	59	23	19	10
27	Mock	27_C4_C04.fcs	7	1	2	0	28	5	6	1
28	G7	28_D2_D02.fcs	24	5	6	1	71	25	17	7
28	OT1	28_D3_D03.fcs	17	3	6	2	72	30	24	19
28	Mock	28_D4_D04.fcs	9	0	2	0	29	4	7	3
29	G7	29_E2_E02.fcs	79	13	5	2	518	152	17	14
29	OT1	29_E3_E03.fcs	41	11	3	1	408	250	133	117
29	Mock	29_E4_E04.fcs	14	5	4	3	71	24	6	2
30	G7	30_F2_F02.fcs	11	3	4	2	88	35	11	11
30	OT1	30_F3_F03.fcs	5	1	0	0	58	33	24	17
30	Mock	30_F4_F04.fcs	6	0	0	0	25	5	3	1
31	G7	31_G2_G02.fcs	8	1	0	0	67	11	5	2
31	OT1	31_G3_G03.fcs	11	3	4	2	25	5	11	4
31	Mock	31_G4_G04.fcs	7	2	0	0	39	8	10	4
32	G7	32_H2_H02.fcs	6	1	0	0	28	5	1	0
32	OT1	32_H3_H03.fcs	7	0	1	0	18	4	3	2
32	Mock	32_H4_H04.fcs	8	0	2	0	23	1	0	0
33	G7	33_A3_A03.fcs	8	1	2	1	65	11	7	1
33	OT1	33_A4_A04.fcs	11	1	0	0	39	1	0	0
33	Mock	33_A5_A05.fcs	11	1	0	0	93	20	20	5
34	G7	34_B2_B02.fcs	8	2	2	2	39	12	1	0
34	OT1	34_B3_B03.fcs	6	2	1	0	35	5	5	2
34	Mock	34_B4_B04.fcs	4	1	0	0	24	6	2	2
35	G7	35_C2_C02.fcs	13	1	0	0	47	6	3	1
35	OT1	35_C3_C03.fcs	18	3	2	0	32	9	9	4
35	Mock	35_C4_C04.fcs	17	2	0	0	36	2	4	0
36	G7	36_D2_D02.fcs	3	1	0	0	38	11	4	2
36	OT1	36_D3_D03.fcs	4	2	1	1	22	3	2	1
36	Mock	36_D4_D04.fcs	9	1	0	0	23	4	4	2
37	G7	37_E2_E02.fcs	15	1	1	0	30	5	2	2
37	OT1	37_E3_E03.fcs	15	3	1	1	78	46	32	26
37	Mock	37_E4_E04.fcs	5	1	1	0	11	2	1	0
38	G7	38_F2_F02.fcs	17	3	1	1	108	41	7	5
38	OT1	38_F3_F03.fcs	8	1	2	1	44	26	15	11
38	Mock	38_F4_F04.fcs	8	2	1	1	33	11	2	1
39	G7	39_G2_G02.fcs	33	7	5	1	113	36	15	6
39	OT1	39_G3_G03.fcs	15	4	2	2	59	22	19	14
39	Mock	39_G4_G04.fcs	9	1	0	0	32	8	4	2
40	G7	40_H2_H02.fcs	23	7	3	1	47	16	4	4
40	OT1	40_H3_H03.fcs	22	5	2	1	112	69	50	43
40	Mock	40_H4_H04.fcs	11	4	2	0	24	7	1	0
41	G7	41_A2_A02.fcs	53	11	7	3	102	29	4	1
41	OT1	41_A3_A03.fcs	41	12	8	3	64	32	28	21
41	Mock	41_A4_A04.fcs	8	1	0	0	18	2	1	0
42	G7	42_B2_B02.fcs	12	1	4	0	42	21	4	4
42	OT1	42_B3_B03.fcs	11	0	2	0	56	32	22	19
42	Mock	42_B4_B04.fcs	9	0	1	0	24	5	4	2

## Sheet: Flow CD4 controls
Date	File Name	Pig	Well	CD4+CD8+CD107a+	CD4+CD8+IFNg+	CD4+CD8+IL2+	CD4+CD8+TNFa+	CD4+CD8+CD107a+IFNg+	CD4+CD8+CD107a+Th1	CD4+CD8+Th1
D52	25_A1_A01.fcs	25	01	24.6	19.8	12.5	29.2	10.2	2.7	4.28
D52	26_B1_B01.fcs	26	01	27.5	24	17	37.5	12.3	3.89	6.23
D52	27_C1_C01.fcs	27	01	24.5	23.9	17.3	35	12.2	4.36	7.79
D52	28_D1_D01.fcs	28	01	30.1	22.2	21.3	48.2	11.3	4.45	7.38
D52	29_E1_E01.fcs	29	01	25.7	21.5	18.7	45.3	9.46	3.39	7.27
D52	30_F1_F01.fcs	30	01	36.8	17.4	18.9	46.5	9.82	4.18	6.38
D52	31_G1_G01.fcs	31	01	26.2	17.5	23.1	44.9	9.04	4	6.63
D52	32_H1_H01.fcs	32	01	44.4	19.8	27	51.6	13.9	6.52	8.54
D52	33_A1_A01.fcs	33	01	31.5	16.3	21.6	41.8	8.97	4.1	6.15
D52	34_B1_B01.fcs	34	01	26.6	20.6	21.4	38.3	11	4.3	7.3
D52	35_C1_C01.fcs	35	01	23.6	22	17.1	36.7	9.42	2.3	4.8
D52	36_D1_D01.fcs	36	01	18.2	19.2	15.8	38.1	6.96	2.36	5.57
D52	37_E1_E01.fcs	37	01	33.5	21.7	22.7	44.6	12.3	5.34	8.72
D52	38_F1_F01.fcs	38	01	36.1	25.4	17.1	41.6	14.3	4.58	7.33
D52	39_G1_G01.fcs	39	01	32.9	22.1	15.2	46	11.7	3.27	5.31
D52	40_H1_H01.fcs	40	01	26.6	24.4	22.4	42.3	11.7	4.49	7.7
D52	41_A1_A01.fcs	41	01	36.9	25.7	21.9	43.4	15.4	6.7	10.3
D52	42_B1_B01.fcs	42	01	30.1	15.3	17	34.6	8.99	2.82	4.64
D35	25_A1_A01.fcs	25	01	25.4	7.21	0.092	1.59	5.68	0	0
D35	26_B1_B01.fcs	26	01	38.5	8.77	0.052	1.3	7.39	0.021	0.021
D35	27_C1_C01.fcs	27	01	15.8	5.4	0.018	0.66	3.32	0	0
D35	28_D1_D01.fcs	28	01	25.5	7.32	0.068	1.43	5.84	0.00676	0.014
D35	29_E1_E01.fcs	29	01	29.6	5.06	0.024	0.63	3.7	0.00802	0.00802
D35	30_F1_F01.fcs	30	01	40.1	5.86	0.08	1.44	4.83	0	0
D35	31_G1_G01.fcs	31	01	33.8	4.36	0.19	1.53	3.18	0.023	0.023
D35	32_H1_H01.fcs	32	01	38.2	5.33	0.27	1.64	4.41	0.012	0.012
D35	33_A1_A01.fcs	33	01	43.8	6.58	0.11	1.77	5.19	0.031	0.031
D35	34_B1_B01.fcs	34	01	30	5.46	0.12	0.88	4.17	0.023	0.023
D35	35_C1_C01.fcs	35	01	19	5.24	0.02	0.62	2.97	0	0
D35	36_D1_D01.fcs	36	01	24.8	4.56	0.016	1.18	3.15	0	0
D35	37_E1_E01.fcs	37	01	35.8	7.38	0	2.53	5.41	0	0
D35	38_F1_F01.fcs	38	01	40.6	10.7	0.17	1.93	8.25	0.016	0.016
D35	39_G1_G01.fcs	39	01	28.9	7.31	0.06	0.81	5.22	0.012	0.012
D35	40_H1_H01.fcs	40	01	31.7	8.65	0.084	1.8	6.25	0	0.012
D35	41_A1_A01.fcs	41	01	31.8	11.7	0.19	1.59	8.43	0.015	0.015
D35	42_B1_B01.fcs	42	01	24.9	8.34	0.064	1.29	4.71	0	0
D28	25_A1_A01.fcs	25	01	26.7	8.96	7.92	23.8	6.49	1.14	1.39
D28	26_B1_B01.fcs	26	01	50.7	23.6	17.4	47.4	18.5	4.93	5.92
D28	27_C1_C01.fcs	27	01	30.1	18.2	8.64	32.5	11.8	2.01	3.15
D28	28_D1_D01.fcs	28	01	37.9	16	11.3	39.7	11.6	3.22	4.07
D28	29_E1_E01.fcs	29	01	47.6	11.8	10.6	38.6	9.41	2.42	2.74
D28		30
D28	31_G1_G01.fcs	31	01	29.8	10.5	17.6	47.2	5.8	2.46	3.88
D28	32_H1_H01.fcs	32	01	44.9	13.1	9.68	40.6	9.86	2.13	2.85
D28	33_A1_A01.fcs	33	01	45.6	8.66	11.9	35.4	6.24	1.97	2.16
D28	34_B1_B01.fcs	34	01	36.6	13.7	12.6	32.5	9.41	2.29	3.15
D28	35_C1_C01.fcs	35	01	27	14.8	6.28	28.1	8.9	0.94	1.44
D28	36_D1_D01.fcs	36	01	34.7	11.2	9.46	39.6	6.74	1.67	2.2
D28	37_E1_E01.fcs	37	01	35.8	11.8	6.93	28.7	7.66	1.39	1.84
D28	38_F1_F01.fcs	38	01	55.9	22.1	15.5	47.9	17.5	5.93	6.93
D28	39_G1_G01.fcs	39	01	35.6	16.3	11.4	41.4	10.3	2.55	3.32
D28	40_H1_H01.fcs	40	01	46.5	14.8	14.1	48.5	11	3.34	4
D28	41_A1_A01.fcs	41	01	52.2	17.4	13.7	41.6	13.7	4.08	4.94
D28	42_B1_B01.fcs	42	01	43.7	11.5	10.4	36	8.63	2.63	3.18
D14	25_A1_A01.fcs	25	01	34	15.2	9.79	22.1	12.2	3.07	3.37
D14	26_B1_B01.fcs	26	01	34	14	10.2	25.4	12.4	3.07	3.22
D14	27_C1_C01.fcs	27	01	20.2	10.6	5.27	13.7	8.24	1.77	2.12
D14	28_D1_D01.fcs	28	01	33.8	14.4	10.7	27.6	11.7	3.55	3.91
D14	29_E1_E01.fcs	29	01	27.2	11.6	9.11	23	7.73	1.8	2.61
D14	30_F1_F01.fcs	30	01	31.1	9.15	7.8	20.6	6.86	1.47	1.8
D14	31_G1_G01.fcs	31	01	49.9	13.6	14.3	39	10.9	3.56	4.09
D14	32_H1_H01.fcs	32	01	51	15.5	11.8	31.6	13.6	2.53	2.6
D14	33_A1_A01.fcs	33	01	40.9	12.6	13.4	29.9	9.9	3.11	3.55
D14	34_B1_B01.fcs	34	01	45.6	18	13.4	27.1	14.5	3.09	3.7
D14	35_C1_C01.fcs	35	01	34.8	16.6	8.25	25	12.5	2.35	2.88
D14	36_D1_D01.fcs	36	01	44.9	19	7.74	27.3	16.1	2.28	2.66
D14	37_E1_E01.fcs	37	01	48.4	12.8	12	26.7	10.8	3.01	3.36
D14	38_F1_F01.fcs	38	01	36	22.5	9.76	33.6	15.5	2.87	4.12
D14	39_G2_G01.fcs	39	01	40.75	17.6	9.75	22.7	13.9	2.57	2.97
D14	40_H1_H01.fcs	40	01	46.6	18.9	12.9	34	16	4.16	4.68
D14	41_A1_A01.fcs	41	01	56.7	22.3	17.4	39.7	20.3	6.56	6.85
D14	42_B1_B01.fcs	42	01	53.6	17.2	18.6	41.7	15.7	6.07	6.3
All	Minimum			15.8	4.36	0	0.62	2.97	0	0
All	Maximum			56.7	25.7	27	51.6	20.3	6.7	10.3
All	Mean			35.2782	14.507	10.5241	27.189	9.76662	2.47757	3.44306
All	STDEV			9.5422	6.06412	7.53287	16.9212	3.99146	1.88943	2.73081

## Sheet: Flow CD8 controls
Day	File Name	Pig	CD107a+	IFNg+	IL2+	TNFa+	CD107a+IFNg+	CD107a+IFNg+TNFa+	IFNg+TNFa+
D14	25_A1_A01.fcs	25	28.5	7.95	0.79	10.9	7.41	4.25	4.53
D14	26_B1_B01.fcs	26	43	14.1	1.71	22	12.4	9.77	11
D14	27_C1_C01.fcs	27	24.8	5.57	0.49	8.25	5.09	2.49	2.71
D14	28_D1_D01.fcs	28	34.1	11.8	0.89	17.7	10.2	6.91	7.99
D14	29_E1_E01.fcs	29	27.6	12.5	0.71	14	10.2	5.7	6.88
D14	30_F1_F01.fcs	30	28.6	8.33	1.58	11.6	7.1	4.34	5.15
D14	31_G1_G01.fcs	31	31.5	8.32	1.48	20.7	7.34	5.5	6.15
D14	32_H1_H01.fcs	32	44.2	7.05	1.87	23.1	6.38	3.64	3.98
D14	33_A1_A01.fcs	33	31.3	11	1.12	15.4	8.88	5.94	7.37
D14	34_B1_B01.fcs	34	29.9	9.11	1	13	7.68	3.18	3.65
D14	35_C1_C01.fcs	35	28	13.1	0.44	12	11.3	5.83	6.71
D14	36_D1_D01.fcs	36	37.4	9.67	0.95	19.1	8.42	4.94	5.5
D14	37_E1_E01.fcs	37	47.9	9.67	1.67	15.6	8.2	4.54	5.26
D14	38_F1_F01.fcs	38	27.9	15	0.52	13.7	13.4	7.35	8.21
D14	39_G1_G01.fcs	39	29	9.58	0.53	5.37	8.33	2.18	2.45
D14	40_H1_H01.fcs	40	40.3	16.4	2.12	23.8	14.4	10.2	11.4
D14	41_A1_A01.fcs	41	43.3	10.4	2	20.6	9.43	6.9	7.5
D14	42_B1_B01.fcs	42	30.9	10.2	1.79	21.5	9.03	6.97	7.9
D28	25_A1_A01.fcs	25	56.5	8.18	1.37	16.6	7.17	5.13	5.82
D28	26_B1_B01.fcs	26	63.9	13.9	2.9	29.6	11.9	10.1	11.7
D28	27_C1_C01.fcs	27	42.4	8.83	1.18	17.6	7.62	5.52	6.34
D28	28_D1_D01.fcs	28	51.4	4.91	0.91	19.6	3.8	3.04	3.93
D28	29_E1_E01.fcs	29	43.8	12.6	3.93	23.3	11	9.61	10.9
D28		30
D28	31_G1_G01.fcs	31	38.3	8.82	2.26	22.7	6.93	5.59	7.1
D28	32_H1_H01.fcs	32	60	9.11	1.69	23.1	7.99	5.73	6.56
D28	33_A1_A01.fcs	33	39.2	7.86	1.21	16.1	6.19	5.17	6.52
D28	34_B1_B01.fcs	34	34.4	7.51	1.36	10.5	6.62	3.88	4.37
D28	35_C1_C01.fcs	35	41	17.3	0.98	21.5	14.6	10.5	12.4
D28	36_D1_D01.fcs	36	49.9	5.62	1.42	20.7	4.72	3.6	4.19
D28	37_E1_E01.fcs	37	42	8.9	1.5	14.7	6.2	4.72	6.59
D28	38_F1_F01.fcs	38	59.7	10.9	2.23	24.7	10	7.83	8.53
D28	39_G1_G01.fcs	39	53.5	12.3	2.49	20.6	10.5	7.74	8.89
D28	40_H1_H01.fcs	40	57.8	11	3.11	23.6	9.71	7.56	8.45
D28	41_A1_A01.fcs	41	56.9	10.6	2.13	19.6	9.05	7.5	8.78
D28	42_B1_B01.fcs	42	49.6	11.6	2.23	20.9	10.2	7.78	8.89
D35	25_A1_A01.fcs	25	18.2	1.01	0.00612	0.11	0.86	0.073	0.083
D35	26_B1_B01.fcs	26	22.6	1.25	0.019	0.095	1.11	0.066	0.069
D35	27_C1_C01.fcs	27	15.8	0.62	0.027	0.044	0.46	0.02	0.022
D35	28_D1_D01.fcs	28	15.1	0.44	0.027	0.036	0.38	0.016	0.018
D35	29_E1_E01.fcs	29	16.1	0.94	0.014	0.091	0.69	0.055	0.065
D35	30_F1_F01.fcs	30	18.2	0.69	0.031	0.13	0.52	0.05	0.058
D35	31_G1_G01.fcs	31	20.4	0.66	0.034	0.062	0.53	0.026	0.034
D35	32_H1_H01.fcs	32	24.5	0.77	0.03	0.11	0.66	0.066	0.066
D35	33_A1_A01.fcs	33	16	0.45	0.016	0.059	0.34	0.016	0.016
D35	34_B1_B01.fcs	34	16.3	0.44	0.053	0.035	0.3	0.00884	0.018
D35	35_C1_C01.fcs	35	13.5	0.54	0.041	0.036	0.31	0.023	0.023
D35	36_D1_D01.fcs	36	22	0.4	0.014	0.06	0.27	0.014	0.016
D35	37_E1_E01.fcs	37	28.4	1.89	0.013	0.22	1.53	0.18	0.19
D35	38_F1_F01.fcs	38	19.2	1.05	0.018	0.06	0.87	0.046	0.046
D35	39_G1_G01.fcs	39	14.4	0.58	0.085	0.1	0.42	0.015	0.021
D35	40_H1_H01.fcs	40	17.6	1.82	0.063	0.12	1.49	0.063	0.063
D35	41_A1_A01.fcs	41	12.5	1.02	0.11	0.099	0.57	0.06	0.06
D35	42_B1_B01.fcs	42	15.1	1.95	0.044	0.077	1.06	0.049	0.06
D52	25_A1_A01.fcs	25	40.7	12.3	2.27	13.4	9.63	5.28	6.28
D52	26_B1_B01.fcs	26	37.9	9.59	2.07	13	7.17	4	4.98
D52	27_C1_C01.fcs	27	29.9	7.52	2.36	18.7	5	3.32	4.53
D52	28_D1_D01.fcs	28	35.3	6.83	2.89	18.9	4.54	3.2	4.56
D52	29_E1_E01.fcs	29	34.6	16.7	3.26	23.7	12.4	9.1	11.8
D52	30_F1_F01.fcs	30	43.5	8.33	4.93	20.1	6.26	4.53	5.78
D52	31_G1_G01.fcs	31	24.9	7.8	2.25	15.8	5.41	3.77	5.03
D52	32_H1_H01.fcs	32	53.6	5.81	3.12	26.3	4.75	3.53	4.18
D52	33_A1_A01.fcs	33	29.4	8.63	2.35	11.8	6.58	4.11	5.02
D52	34_B1_B01.fcs	34	27	7.03	2.02	13.5	5.37	3.27	3.97
D52	35_C1_C01.fcs	35	26.5	10.3	2.35	13.2	7.19	4.14	5.49
D52	36_D1_D01.fcs	36	34.3	5	1.87	18.4	3.68	2.13	2.71
D52	37_E1_E01.fcs	37	46.5	11	2.99	19.5	7.58	5.12	6.96
D52	38_F1_F01.fcs	38	43.7	17.4	1.82	18.9	14.6	8.63	9.92
D52	39_G1_G01.fcs	39	34.5	8.16	2.33	21.3	5.66	3.78	5.19
D52	40_H1_H01.fcs	40	33.9	11.1	3.46	15.6	7.89	5	6.38
D52	41_A1_A01.fcs	41	41.8	9.9	3.68	16.9	7.63	5.38	6.56
D52	42_B1_B01.fcs	42	44.1	6.9	2.37	13	6.21	3.73	4.02
All	Minimum		12.5	0.4	0.00612	0.035	0.27	0.00884	0.016
All	Maximum		63.9	17.4	4.93	29.6	14.6	10.5	12.4
All	Mean		34.3169	7.69732	1.45909	13.3417	6.32831	4.14784	4.90969
All	STDEV		13.1899	4.78363	1.17031	8.8469	4.07833	3.06681	3.56346

[truncated: 10 more sheets: Fig 4 LACA, Fig S7 ID Screen p30, Fig 5 Virus Antibody Responses, Fig 6 Clinical Data, Fig 6 and S8E Viral Load, Statistical Analyses Fig 1-3, Statistical Analyses Fig 4, Statistical Analyses Fig 5, List of peptides, Sheet3]
